# Supplementary material for: VICTOR: genome-based phylogeny and classification of prokaryotic viruses
Source: Bioinformatics. 2017 Jul 7;33(21):3396–404. doi: 10.1093/bioinformatics/btx440 (PMC5860169; doi:10.1093/bioinformatics/btx440)
Supplement: Supplementary Data [file btx440_supp.zip]

Archive with 7 entries (7 files):
- S4_GBDP_tree_nuc_ICTV_dataset_linear.pdf
- S5_GBDP_tree_prot_extended_dataset_linear.pdf
- S6_host_specificity.pdf
- supplement_description.pdf
- S1_master_table_for_both_ICTV_and_4K_dataset.ods
- S2_misc_code_and_settings_for_reproducible_science.pdf
- S3_GBDP_tree_prot_ICTV_dataset_linear.pdf
