# Supplementary material for: VICTOR: genome-based phylogeny and classification of prokaryotic viruses
Source: Bioinformatics. 2017 Jul 7;33(21):3396–404. doi: 10.1093/bioinformatics/btx440 (PMC5860169; doi:10.1093/bioinformatics/btx440)
Supplement: Supplementary Data [file btx440_supp.zip › S1_master_table_for_both_ICTV_and_4K_dataset.ods]

## Sheet: 1 - master table - ICTV dataset
TID_prot	TID_nuc	GenBank_accession	GenBank_ID	num_proteins	md5_prot	GCpercent	length_prot	num_parts	md5_nuc	length_nuc	GenBank_definition_entry	GenBank_organism_entry	ncbitax.species	GenBank_specific_host_entry	Specific_host_species_checked	Specific_host_genus_checked	Specific_host_family_checked	Order	Family	Subfamily	Genus	ICTV.species	Host_domain	ICTV.species.and.accession	Type Species?	Exemplar Accession Number	Genome Composition	Last Change	MSL of Last Changed	Proposal	Taxon History URL	Family_cluster_prot	Subfamily_cluster_prot	Genus_cluster_prot	Species_cluster_prot	Family_cluster_nuc	Genus_cluster_nuc	Species_cluster_nuc
T1	T442	EF602154	148763551	70	a17e6ba1ac7b1129cfff68f7e479500b	63.6402	14813	1	2c3e3f3a8d39cecf96da5d9b006dccfb	47382	Burkholderia phage BcepNY3, complete genome.	Burkholderia phage BcepNY3	Burkholderia phage BcepNY3	Burkholderia cenocepacia HI2424	Burkholderia cenocepacia	Burkholderia	Burkholderiaceae	Caudovirales	Myoviridae		Bcep78likevirus	Burkholderia phage BcepNY3	Bacteria	Burkholderia phage BcepNY3 (EF602154)	0		dsDNA	Moved,	27	2011.010aB.A.v2.Caudovirales_genus-ren	http://ictvonline.org/taxonomyHistory.asp?taxnode_id=20140065	cluster_9	cluster_46	cluster_78	cluster_262	cluster_25	cluster_35	cluster_236
T10	T104	AF547430	33334018	100	1d96f2f8570cb0e396a443a89e39ee86	66.5024	21647	1	aa9b567354b1567af36d4cd36091d1f6	68999	Mycobacteriophage PG1, complete genome.	Mycobacterium phage PG1	Mycobacterium phage PG1	NA	NA	NA	NA	Caudovirales	Siphoviridae		Pgonelikevirus	Mycobacterium phage Pg1	Bacteria	Mycobacterium phage Pg1 (AF547430)	1	AF547430	dsDNA	New,	29	2013.020a-dB.A.v4.Pgonelikevirus	http://ictvonline.org/taxonomyHistory.asp?taxnode_id=20140397	cluster_9	cluster_67	cluster_106	cluster_199	cluster_25	cluster_113	cluster_162
T100	T504	JN673056	363453820	209	e3c3b8ac3e1c82b597e2251c141a27c7	44.5329	47942	1	dfc1637517973b10274d7e27185c6785	156628	Escherichia phage PhaxI, complete genome.	Escherichia phage PhaxI	Escherichia phage PhaxI	Escherichia coli O157:H7	Escherichia coli	Escherichia	Enterobacteriaceae	Caudovirales	Myoviridae		Viunalikevirus	Escherichia phage PhaxI	Bacteria	Escherichia phage PhaxI (JN673056)	0		dsDNA	New,	27	2012.007a-dB.A.v2.Viunalikevirus	http://ictvonline.org/taxonomyHistory.asp?taxnode_id=20140109	cluster_8	cluster_74	cluster_98	cluster_113	cluster_6	cluster_52	cluster_287
T101	T136	GQ478085	270209418	59	dc880a88bd019d025a7d7a1a63d4a78e	34.5734	11137	1	ee92abace9e115e487eee2c2a1363b52	36826	Enterococcus phage phiFL2B, complete genome.	Enterococcus phage phiFL2B	Enterococcus phage phifl2	Enterococcus faecalis	Enterococcus faecalis	Enterococcus	Enterococcaceae	Caudovirales	Siphoviridae		Phifllikevirus	Enterococcus phage phifl2	Bacteria	Enterococcus phage phifl2 (GQ478085)	0	GQ478084	dsDNA	New,	29	2013.005a-dB.A.v3.Phifllikevirus	http://ictvonline.org/taxonomyHistory.asp?taxnode_id=20140253	cluster_9	cluster_54	cluster_35	cluster_47	cluster_31	cluster_124	cluster_200
T102	T261	AY129336	29425132	111	38a48e56fd4557ab83338b5efca33329	60.9016	17786	1	7bdf9488566584c0eab0f736e5caae62	56276	Mycobacteriophage Che9d, complete genome.	Mycobacterium phage Che9d	Mycobacterium phage Che9d	NA	NA	NA	NA	Caudovirales	Siphoviridae		Che8likevirus	Mycobacterium phage Che9d	Bacteria	Mycobacterium phage Che9d (AY129336)	0	AY129336	dsDNA	New,	29	2013.008a-dB.A.v3.Che8likevirus	http://ictvonline.org/taxonomyHistory.asp?taxnode_id=20140287	cluster_9	cluster_75	cluster_105	cluster_0	cluster_25	cluster_97	cluster_107
T103	T185	KM458633	699022731	75	e30fd981cc3d1f08d519383c13bb6ccc	56.5108	18962	1	4f7e2e6c036a1d5987cc38fcd791b41e	59578	Salmonella phage Chi, complete genome.	Salmonella phage Chi	Salmonella phage Chi	Salmonella enterica	Salmonella enterica	Salmonella	Enterobacteriaceae	Caudovirales	Siphoviridae		Chilikevirus	Salmonella phage Chi	Bacteria	Salmonella phage Chi (KM458633)	1	JX094499	dsDNA	New,	29	2013.039a-dB.A.v3.Chilikevirus	http://ictvonline.org/taxonomyHistory.asp?taxnode_id=20140508	cluster_9	cluster_37	cluster_64	cluster_308	cluster_5	cluster_50	cluster_130
T104	T110	AF493143	29243560	42	44c1f75c40ff491901ce8194bb6009b1	57.4159	11815	1	4250e5b8a57582ff5771755652e7ad74	37359	Pseudomonas phage gh-1, complete sequence.	Pseudomonad phage gh-1	Pseudomonad phage gh-1	Pseudomonas putida	Pseudomonas putida	Pseudomonas	Pseudomonadaceae	Caudovirales	Podoviridae	Autographivirinae	T7likevirus	Pseudomonad phage gh-1	Bacteria	Pseudomonad phage gh-1 (AF493143)	0		dsDNA	Moved,	27	2011.010aB.A.v2.Caudovirales_genus-ren	http://ictvonline.org/taxonomyHistory.asp?taxnode_id=20140140	cluster_9	cluster_70	cluster_93	cluster_1	cluster_20	cluster_67	cluster_8
T105	T152	AJ697969	82657838	201	e88f23b8f28095dd380c94cb78925d39	49.327	64935	1	39412b2203f608b68010d9fc591e59d8	211215	Pseudomonas phage phiEL complete genome.	Pseudomonas phage EL	Pseudomonas phage EL	Pseudomonas aeruginosa	Pseudomonas aeruginosa	Pseudomonas	Pseudomonadaceae	Caudovirales	Myoviridae		Phikzlikevirus	Pseudomonas phage EL	Bacteria	Pseudomonas phage EL (AJ697969)	0		dsDNA	Moved,	27	2011.010aB.A.v2.Caudovirales_genus-ren	http://ictvonline.org/taxonomyHistory.asp?taxnode_id=20140096	cluster_8	cluster_60	cluster_0	cluster_2	cluster_0	cluster_3	cluster_39
T106	T225	GU071091	265524965	48	63a022a40da44bdca91bbbf54c6806cf	48.3835	11962	1	4323f8c81cde09b6f91e0bc835da4ceb	39778	Enterobacteria phage T7, complete genome.	Enterobacteria phage T7	Enterobacteria phage T7	NA	NA	NA	NA	Caudovirales	Podoviridae	Autographivirinae	T7likevirus	Enterobacteria phage T7	Bacteria	Enterobacteria phage T7 (GU071091)	1		dsDNA	Moved,	27	2011.010aB.A.v2.Caudovirales_genus-ren	http://ictvonline.org/taxonomyHistory.asp?taxnode_id=20140138	cluster_9	cluster_70	cluster_93	cluster_43	cluster_20	cluster_67	cluster_363
T107	T674	AY078382	38455988	71	6c8aaed44544553914821cf22d1720f1	52.2273	13978	1	950b1ab8a232cb6f79fdbf952e0b6de0	45503	Pseudomonas aeruginosa phage PaP3, complete genome.	Pseudomonas phage PaP3	Pseudomonas phage PaP3	NA	NA	NA	NA	Caudovirales	Podoviridae		Luz24likevirus	Pseudomonas phage PaP3	Bacteria	Pseudomonas phage PaP3 (AY078382)	0		dsDNA	Moved,	27	2011.010aB.A.v2.Caudovirales_genus-ren	http://ictvonline.org/taxonomyHistory.asp?taxnode_id=20140167	cluster_9	cluster_14	cluster_10	cluster_3	cluster_17	cluster_98	cluster_426
T108	T168	KC330683	448937456	77	80844b0ecc05a0904e4f622b0d3e6633	41.6898	15003	1	03b2036e865fe70d0b829eeb1be6d61e	50161	Bacillus phage Finn, complete genome.	Bacillus phage Finn	Bacillus phage Finn	Bacillus pumilus BL8	Bacillus pumilus	Bacillus	Bacillaceae	Caudovirales	Siphoviridae		Andromedalikevirus	Bacillus phage finn	Bacteria	Bacillus phage finn (KC330683)	0	KC330683	dsDNA	New,	29	2013.037a-dB.A.v3.Andromedalikevirus	http://ictvonline.org/taxonomyHistory.asp?taxnode_id=20140503	cluster_9	cluster_69	cluster_108	cluster_301	cluster_14	cluster_86	cluster_48
T109	T473	JN699628	354463886	132	135d4a861f08f139496578d7947a4a9d	61.6206	22889	1	257baeb284b56c928cc51c9519c1a975	80228	Mycobacterium phage Bongo, complete genome.	Mycobacterium phage Bongo	Mycobacterium phage Bongo	Mycobacterium smegmatis mc2 155	Mycobacterium smegmatis	Mycobacterium	Mycobacteriaceae	Caudovirales	Siphoviridae		Reylikevirus	Mycobacterium phage bongo	Bacteria	Mycobacterium phage bongo (JN699628)	0	JN699628	dsDNA	New,	29	2013.021a-dB.A.v3.Reylikevirus	http://ictvonline.org/taxonomyHistory.asp?taxnode_id=20140411	cluster_9	cluster_20	cluster_16	cluster_4	cluster_25	cluster_103	cluster_261
T11	T266	JN699012	354998081	105	0c576bb236be0bcc9b7a132dbf74964a	61.8714	18830	1	795821e784e9ec44ffb329c7f905fc5c	59016	Mycobacterium phage SG4, complete genome.	Mycobacterium phage SG4	Mycobacterium phage SG4	Mycobacterium smegmatis mc2 155	Mycobacterium smegmatis	Mycobacterium	Mycobacteriaceae	Caudovirales	Siphoviridae		Che8likevirus	Mycobacterium phage SG4	Bacteria	Mycobacterium phage SG4 (JN699012)	0	JN699012	dsDNA	New,	29	2013.008a-dB.A.v3.Che8likevirus	http://ictvonline.org/taxonomyHistory.asp?taxnode_id=20140276	cluster_9	cluster_75	cluster_105	cluster_5	cluster_25	cluster_97	cluster_110
T110	T418	NC004303	23455848	57	a41cffc9a468a7d11e851c7b3cdcdefd	38.2612	13345	1	01875f4d2ad9ce892d880af2defade45	43075	Streptococcus phage O1205, complete genome.	Streptococcus phage O1205	Streptococcus phage O1205	Streptococcus thermophilus	Streptococcus thermophilus	Streptococcus	Streptococcaceae	Caudovirales	Siphoviridae		Sfi1unalikevirus	Streptococcus phage O1205	Bacteria	Streptococcus phage O1205 (NC004303)	0	U88974	dsDNA	New,	29	2013.034a-dB.A.v4.Sfi1unalikevirus	http://ictvonline.org/taxonomyHistory.asp?taxnode_id=20140470	cluster_9	cluster_59	cluster_94	cluster_6	cluster_30	cluster_130	cluster_218
T111	T568	JQ007353	371767622	61	26a7bed289a0bf8991c668cfcb1980d6	49.6448	12602	1	a636efee3091398033f498d21145419d	43221	Salmonella phage SE2, complete genome.	Salmonella phage SE2	Salmonella phage SE2	Salmonella enterica serovar Enteritidis	Salmonella enterica	Salmonella	Enterobacteriaceae	Caudovirales	Siphoviridae		Jerseylikevirus	Salmonella phage SE2	Bacteria	Salmonella phage SE2 (JQ007353)	0	JQ007353	dsDNA	New,	29	2013.030a-dB.A.v3.Jerseylikevirus	http://ictvonline.org/taxonomyHistory.asp?taxnode_id=20140459	cluster_9	cluster_51	cluster_84	cluster_171	cluster_24	cluster_121	cluster_335
T113	T190	FJ174690	206286968	102	8761f29536443227443a8e0626fc2a96	61.7725	17961	1	f667ca1052fc39d39dc06d204c1fe698	58471	Mycobacterium phage Fruitloop, complete genome.	Mycobacterium phage Fruitloop	Mycobacterium phage Fruitloop	Mycobacterium smegmatis mc2 155	Mycobacterium smegmatis	Mycobacterium	Mycobacteriaceae	Caudovirales	Siphoviridae		Che8likevirus	Mycobacterium phage fruitloop	Bacteria	Mycobacterium phage fruitloop (FJ174690)	0	FJ174690	dsDNA	New,	29	2013.008a-dB.A.v3.Che8likevirus	http://ictvonline.org/taxonomyHistory.asp?taxnode_id=20140280	cluster_9	cluster_75	cluster_105	cluster_7	cluster_25	cluster_97	cluster_60
T114	T159	FJ539134	254547610	4	dc97c3c8fa84cb0f47fa8fc3b5597fc8	50.4095	1489	1	916f9806a15e99b1fccd741d93affea9	4273	Enterobacteria phage FI strain BR1, complete genome.	Enterobacteria phage FI	Enterobacteria phage FI	Escherichia coli	Escherichia coli	Escherichia	Enterobacteriaceae	Unassigned	Leviviridae		Allolevivirus	Enterobacteria phage FI	Bacteria	Enterobacteria phage FI (FJ539134)	0		ssRNA(+)	Merged,	18	ICTV 7th Report	http://ictvonline.org/taxonomyHistory.asp?taxnode_id=20142520	cluster_7	cluster_73	cluster_112	cluster_249	cluster_22	cluster_117	cluster_448
T115	T460	GQ478082	270209215	63	00c38869d936a058d47e26d9895e41de	33.9788	11692	1	bab151cf75ffc6cab13707ec4b0e3085	38989	Enterococcus phage phiFL1B, complete genome.	Enterococcus phage phiFL1B	Enterococcus phage phifl1	Enterococcus faecalis	Enterococcus faecalis	Enterococcus	Enterococcaceae	Caudovirales	Siphoviridae		Phifllikevirus	Enterococcus phage phifl1	Bacteria	Enterococcus phage phifl1 (GQ478082)	1	GQ478081	dsDNA	New,	29	2013.005a-dB.A.v3.Phifllikevirus	http://ictvonline.org/taxonomyHistory.asp?taxnode_id=20140252	cluster_9	cluster_54	cluster_35	cluster_193	cluster_31	cluster_124	cluster_465
T116	T388	KJ540277	633267909	14	aa47f175dfd40770035b3ae5767f2e19	45.2426	2718	1	044900ce78313a33cfdd454f463d0a2c	10678	Vibrio cholerae strain PM18 phage CTX genomic sequence.	Vibrio cholerae	Vibrio cholerae	NA	NA	NA	NA	Unassigned	Inoviridae		Inovirus	Vibrio phage CTX	Bacteria	Vibrio phage CTX (KJ540277)	0		ssDNA	New,	18	ICTV 7th Report	http://ictvonline.org/taxonomyHistory.asp?taxnode_id=20142476	cluster_2	cluster_52	cluster_40	cluster_254	cluster_16	cluster_91	cluster_353
T117	T578	KF676640	566001680	53	fbd66076c02522e5519a86c79be096de	34.5108	8449	1	786fb02fe17e395f1294fef2b115e6c4	28452	Lactococcus phage SK1833, complete genome.	Lactococcus phage SK1833	Lactococcus phage SK1	Lactococcus lactis	Lactococcus lactis	Lactococcus	Streptococcaceae	Caudovirales	Siphoviridae		Skunalikevirus	Lactococcus phage SK1	Bacteria	Lactococcus phage SK1 (KF676640)	1	AF011378	dsDNA	New,	29	2013.035a-dB.A.v3.Skunalikevirus	http://ictvonline.org/taxonomyHistory.asp?taxnode_id=20140475	cluster_9	cluster_72	cluster_101	cluster_208	cluster_31	cluster_84	cluster_343
T118	T573	AF503408	33323506	113	a99f04dd2753c38535f40cd444a9740f	47.411	30758	1	28feb871dbe6ed15e22fc21acf378aaa	101660	Enterobacteria phage P7, complete genome.	Enterobacteria phage P7	Enterobacteria phage P1	NA	NA	NA	NA	Caudovirales	Myoviridae		Punalikevirus	Enterobacteria phage P1	Bacteria	Enterobacteria phage P1 (AF503408)	1		dsDNA	Moved,	27	2011.010aB.A.v2.Caudovirales_genus-ren	http://ictvonline.org/taxonomyHistory.asp?taxnode_id=20140101	cluster_5	cluster_23	cluster_41	cluster_8	cluster_27	cluster_59	cluster_340
T119	T384	AF547987	33334157	66	5586adb8edeaa3c8f938bf50ebbe93ec	47.4682	11892	1	38c391665b7b859cf18625a2bdd3c315	39043	Enterobacteria phage Sf6, complete genome.	Shigella phage Sf6	Shigella phage Sf6	Shigella flexneri	Shigella flexneri	Shigella	Enterobacteriaceae	Caudovirales	Podoviridae		P22likevirus	Shigella phage Sf6	Bacteria	Shigella phage Sf6 (AF547987)	0		dsDNA	Moved,	27	2011.010aB.A.v2.Caudovirales_genus-ren	http://ictvonline.org/taxonomyHistory.asp?taxnode_id=20140174	cluster_5	cluster_62	cluster_99	cluster_9	cluster_27	cluster_127	cluster_191
T12	T37	FJ174691	206287071	95	16c44b6e3fa420349a08076cb159e49b	57.337	21109	1	319d0cf7d5a8a176938915a1e3e988a1	68952	Mycobacterium phage Konstantine, complete genome.	Mycobacterium phage Konstantine	Mycobacterium phage Konstantine	Mycobacterium smegmatis mc2 155	Mycobacterium smegmatis	Mycobacterium	Mycobacteriaceae	Caudovirales	Siphoviridae		Barnyardlikevirus	Mycobacterium phage konstantine	Bacteria	Mycobacterium phage konstantine (FJ174691)	0	FJ174691	dsDNA	New,	29	2013.011a-dB.A.v3.Barnyardlikevirus	http://ictvonline.org/taxonomyHistory.asp?taxnode_id=20140300	cluster_9	cluster_27	cluster_48	cluster_10	cluster_25	cluster_63	cluster_182
T120	T63	AY029185	40950101	49	08331652d2acbe0461b6970b87257927	65.4084	13651	1	e3790c240859626277279f851bf30099	42493	Bordetella phage BPP-1, complete genome.	Bordetella phage BPP-1	Bordetella phage BPP-1	NA	NA	NA	NA	Caudovirales	Podoviridae		Bppunalikevirus	Bordetella phage BPP-1	Bacteria	Bordetella phage BPP-1 (AY029185)	1		dsDNA	Moved,	27	2011.010aB.A.v2.Caudovirales_genus-ren	http://ictvonline.org/taxonomyHistory.asp?taxnode_id=20140160	cluster_9	cluster_36	cluster_1	cluster_11	cluster_12	cluster_74	cluster_385
T121	T547	GQ478081	270209153	61	9afd31396efcc04786e026965b963cae	34.0135	11623	1	2e805f766345dc8b036379deb3af7252	38764	Enterococcus phage phiFL1A, complete genome.	Enterococcus phage phiFL1A	Enterococcus phage phifl1	Enterococcus faecalis	Enterococcus faecalis	Enterococcus	Enterococcaceae	Caudovirales	Siphoviridae		Phifllikevirus	Enterococcus phage phifl1	Bacteria	Enterococcus phage phifl1 (GQ478081)	1	GQ478081	dsDNA	New,	29	2013.005a-dB.A.v3.Phifllikevirus	http://ictvonline.org/taxonomyHistory.asp?taxnode_id=20140252	cluster_9	cluster_54	cluster_35	cluster_193	cluster_31	cluster_124	cluster_465
T122	T1	AB712291	389616034	87	98a03f5fac815ea821e82669b19a911a	40.4493	15598	1	9e7f995c47c496dbf8df8aa49e6ff8ec	53996	Enterococcus phage BC-611 DNA, complete genome.	Enterococcus phage BC611	Enterococcus phage BC611	Enterococcus faecalis	Enterococcus faecalis	Enterococcus	Enterococcaceae	Caudovirales	Siphoviridae		Sap6likevirus	Enterococcus phage BC611	Bacteria	Enterococcus phage BC611 (AB712291)	0	AB712291	dsDNA	New,	29	2013.026a-dB.A.v3.Sap6likevirus	http://ictvonline.org/taxonomyHistory.asp?taxnode_id=20140436	cluster_9	cluster_29	cluster_51	cluster_12	cluster_31	cluster_44	cluster_0
T124	T99	JX875065	410808913	198	b892216d37ecb326202bd83ad21da2e5	30.4209	35872	1	d31a62313e6a0bfb3b59188fca952c50	137031	Staphylococcus phage SA5, complete genome.	Staphylococcus phage SA5	Staphylococcus phage G1	Staphylococcus aureus PS80	Staphylococcus aureus	Staphylococcus	Staphylococcaceae	Caudovirales	Myoviridae	Spounavirinae	Twortlikevirus	Staphylococcus phage G1	Bacteria	Staphylococcus phage G1 (JX875065)	0		dsDNA	New,	26	2009.009a-pB.A.v3.Spounavirinae	http://ictvonline.org/taxonomyHistory.asp?taxnode_id=20140031	cluster_8	cluster_65	cluster_103	cluster_372	cluster_31	cluster_131	cluster_473
T125	T263	AJ270057	7406588	8	b21644fd1452e02213417da9c84607db	40.938	1447	1	70e6342213f628b35f789fa86531508d	4563	Chlamydia phage 2 DNA, complete genome.	Chlamydia phage 2	Chlamydia phage 2	NA	NA	NA	NA	Unassigned	Microviridae	Gokushovirinae	Chlamydiamicrovirus	Chlamydia phage 2	Bacteria	Chlamydia phage 2 (AJ270057)	0		ssDNA	Moved,	25	2008.078-080B.v2.Gokushovirinae	http://ictvonline.org/taxonomyHistory.asp?taxnode_id=20142627	cluster_1	cluster_43	cluster_75	cluster_13	cluster_15	cluster_87	cluster_108
T126	T325	JN699016	354998607	95	5a751700b38bfd7fe507fac6f1034274	63.8367	16554	1	8c796014f8e158c9af6b38226b1dd389	52379	Mycobacterium phage Kugel, complete genome.	Mycobacterium phage Kugel	Mycobacterium phage Kugel	Mycobacterium smegmatis mc2 155	Mycobacterium smegmatis	Mycobacterium	Mycobacteriaceae	Caudovirales	Siphoviridae		L5likevirus	Mycobacterium phage kugel	Bacteria	Mycobacterium phage kugel (JN699016)	0	JN699016	dsDNA	New,	29	2013.016aB.A.v3.L5likevirus_62sp	http://ictvonline.org/taxonomyHistory.asp?taxnode_id=20140344	cluster_9	cluster_71	cluster_110	cluster_14	cluster_25	cluster_125	cluster_151
T127	T82	AY939843	388482645	58	194f1efd2a7b4537af05aa202eed0b6d	38.8237	14200	1	40b84dd0dd7be9b7d823dc6cd741524e	45176	Prochlorococcus phage P-SSP7, complete genome.	Prochlorococcus phage P-SSP7	Prochlorococcus phage P-SSP7	NA	NA	NA	NA	Caudovirales	Podoviridae	Autographivirinae	Unassigned	Prochlorococcus phage P-SSP7	Bacteria	Prochlorococcus phage P-SSP7 (AY939843)	0		dsDNA	New,	25	2008.066B.v2.P-SSP7-Sp	http://ictvonline.org/taxonomyHistory.asp?taxnode_id=20140142	cluster_9	cluster_70	cluster_30	cluster_32	cluster_23	cluster_118	cluster_459
T128	T518	DQ398050	91980784	104	a9b9b1f7656f947b007cae11daa23aeb	61.4178	17773	1	c801de78532a437fea3f3e246710d62e	56692	Mycobacteriophage PMC, complete genome.	Mycobacterium phage PMC	Mycobacterium phage PMC	NA	NA	NA	NA	Caudovirales	Siphoviridae		Che8likevirus	Mycobacterium phage PMC	Bacteria	Mycobacterium phage PMC (DQ398050)	0	DQ398050	dsDNA	New,	29	2013.008a-dB.A.v3.Che8likevirus	http://ictvonline.org/taxonomyHistory.asp?taxnode_id=20140263	cluster_9	cluster_75	cluster_105	cluster_15	cluster_25	cluster_97	cluster_299
T129	T88	NC008202	109392287	65	b79864a16d72f08621c95d67bdd16e73	66.7218	13969	1	304e874bd41c36313ed121a26fbaa337	42289	Mycobacterium phage Halo, complete genome.	Mycobacterium phage Halo	Mycobacterium phage Halo	Mycobacterium	NA	Mycobacterium	Mycobacteriaceae	Caudovirales	Siphoviridae		Halolikevirus	Mycobacterium phage halo	Bacteria	Mycobacterium phage halo (NC008202)	1	DQ398042	dsDNA	New,	29	2013.007a-dB.A.v3.Halolikevirus	http://ictvonline.org/taxonomyHistory.asp?taxnode_id=20140259	cluster_9	cluster_40	cluster_32	cluster_215	cluster_25	cluster_122	cluster_463
T130	T458	DQ398045	88910287	100	303aaae07d03093d412af7b336b64ab0	61.5299	17990	1	da9b7af772324be0ab4efacd95e346b4	56852	Mycobacteriophage Llij, complete genome.	Mycobacterium phage Llij	Mycobacterium phage Llij	NA	NA	NA	NA	Caudovirales	Siphoviridae		Che8likevirus	Mycobacterium phage Llij	Bacteria	Mycobacterium phage Llij (DQ398045)	0	DQ398045	dsDNA	New,	29	2013.008a-dB.A.v3.Che8likevirus	http://ictvonline.org/taxonomyHistory.asp?taxnode_id=20140267	cluster_9	cluster_75	cluster_105	cluster_16	cluster_25	cluster_97	cluster_252
T131	T322	KJ540261	633267734	14	719207001ff310ecb01e457b0071074a	44.6151	2767	1	98823d492da7c5be8387506599fe8db4	10613	Vibrio cholerae strain IB4247 phage CTX genomic sequence.	Vibrio cholerae	Vibrio cholerae	NA	NA	NA	NA	Unassigned	Inoviridae		Inovirus	Vibrio phage CTX	Bacteria	Vibrio phage CTX (KJ540261)	0		ssDNA	New,	18	ICTV 7th Report	http://ictvonline.org/taxonomyHistory.asp?taxnode_id=20142476	cluster_2	cluster_52	cluster_40	cluster_254	cluster_16	cluster_91	cluster_413
T132	T393	KJ540266	633267809	15	855f5828bcb4348db5fb3fc8699c9906	44.6003	2828	1	fddd2ef700a29b1224451d0b4c7c41ac	10621	Vibrio cholerae strain PM11 phage CTX genomic sequence.	Vibrio cholerae	Vibrio cholerae	NA	NA	NA	NA	Unassigned	Inoviridae		Inovirus	Vibrio phage CTX	Bacteria	Vibrio phage CTX (KJ540266)	0		ssDNA	New,	18	ICTV 7th Report	http://ictvonline.org/taxonomyHistory.asp?taxnode_id=20142476	cluster_2	cluster_52	cluster_40	cluster_254	cluster_16	cluster_91	cluster_413
T133	T635	JN542517	343171729	103	2d423114c75ee7de1300a89804053ea7	61.1696	17439	1	fbcf795bc5b5a8b5efaed70f441feac4	54411	Mycobacterium phage Drago, complete genome.	Mycobacterium phage Drago	Mycobacterium phage Drago	Mycobacterium smegmatis mc2 155	Mycobacterium smegmatis	Mycobacterium	Mycobacteriaceae	Caudovirales	Siphoviridae		Che8likevirus	Mycobacterium phage drago	Bacteria	Mycobacterium phage drago (JN542517)	0	JN542517	dsDNA	New,	29	2013.008a-dB.A.v3.Che8likevirus	http://ictvonline.org/taxonomyHistory.asp?taxnode_id=20140282	cluster_9	cluster_75	cluster_105	cluster_17	cluster_25	cluster_97	cluster_390
T134	T410	DQ398041	88910044	142	feefd489051156902ef1e563e0f885a8	62.9365	23400	1	00fa61a9ff81a877c107b572f264df13	74483	Mycobacteriophage 244, complete genome.	Mycobacterium phage 244	Mycobacterium phage 244	NA	NA	NA	NA	Caudovirales	Siphoviridae		Cjwunalikevirus	Mycobacterium phage 244	Bacteria	Mycobacterium phage 244 (DQ398041)	0	DQ398041	dsDNA	New,	29	2013.014a-dB.A.v3.Cjwunalikevirus	http://ictvonline.org/taxonomyHistory.asp?taxnode_id=20140312	cluster_9	cluster_75	cluster_65	cluster_232	cluster_25	cluster_120	cluster_212
T136	T423	AY848685	61393954	31	f9e22e83518b9f9f2e5464344107f28f	48.2292	5020	1	de1eff39a435d124803c8649760037c7	14937	Enterobacteria phage PR3, complete genome.	Enterobacteria phage PR3	Enterobacteria phage PRD1	NA	NA	NA	NA	Unassigned	Tectiviridae		Tectivirus	Enterobacteria phage PRD1	Bacteria	Enterobacteria phage PRD1 (AY848685)	1		dsDNA	Renamed,	14	ICTV 6th Report	http://ictvonline.org/taxonomyHistory.asp?taxnode_id=20143676	cluster_3	cluster_47	cluster_79	cluster_335	cluster_29	cluster_129	cluster_471
T137	T124	X14855	62153	37	b3ba6bf129a0ec774cd8ae95bd63443d	37.0108	4377	1	52ea7ef56c6ea0352150152a49bd9179	13669	Thermoproteus tenax virus 1 (TTV1) genome.	Thermoproteus tenax virus 1	Thermoproteus tenax virus 1	NA	NA	NA	NA	Ligamenvirales	Lipothrixviridae		Alphalipothrixvirus	Thermoproteus tenax virus 1	Archaea	Thermoproteus tenax virus 1 (X14855)	1		dsDNA	Moved,	27	2011.008a-cB.A.v2.Ligamenvirales	http://ictvonline.org/taxonomyHistory.asp?taxnode_id=20140695	cluster_0	cluster_0	cluster_2	cluster_18	cluster_21	cluster_1	cluster_18
T138	T241	NC002649	12248100	35	d42ff3b176a59d3b9a46e36c94e09f83	34.6554	6563	1	471859727febc9db36ada2d782b77c53	21129	Bacillus phage GA-1, complete genome.	Bacillus phage GA-1	Bacillus phage GA-1	Bacillus sp.	NA	Bacillus	Bacillaceae	Caudovirales	Podoviridae	Picovirinae	Phi29likevirus	Bacillus phage GA-1	Bacteria	Bacillus phage GA-1 (NC002649)	0		dsDNA	Moved,	27	2011.010aB.A.v2.Caudovirales_genus-ren	http://ictvonline.org/taxonomyHistory.asp?taxnode_id=20140151	cluster_3	cluster_56	cluster_59	cluster_19	cluster_29	cluster_112	cluster_94
T139	T624	JF937094	339782930	104	76eea290645ae7f3678c3551fe8fc66b	61.3309	16344	1	75a0371f88a7e92a181d97ffe01ba027	51889	Mycobacterium phage Hammer, complete genome.	Mycobacterium phage Hammer	Mycobacterium phage Hammer	Mycobacterium smegmatis mc2 155	Mycobacterium smegmatis	Mycobacterium	Mycobacteriaceae	Caudovirales	Siphoviridae		L5likevirus	Mycobacterium phage hammer	Bacteria	Mycobacterium phage hammer (JF937094)	0	JF937094	dsDNA	New,	29	2013.016aB.A.v3.L5likevirus_62sp	http://ictvonline.org/taxonomyHistory.asp?taxnode_id=20140330	cluster_9	cluster_71	cluster_110	cluster_252	cluster_25	cluster_125	cluster_381
T14	T351	JN699007	354997580	97	e2db11d42e0b8f0167e2dc749db3b153	68.4229	22381	1	1f2d340d1b9beb62e7467a4b5803bfd3	69864	Mycobacterium phage Acadian, complete genome.	Mycobacterium phage Acadian	Mycobacterium phage Acadian	Mycobacterium smegmatis mc2 155	Mycobacterium smegmatis	Mycobacterium	Mycobacteriaceae	Caudovirales	Siphoviridae		Pgonelikevirus	Mycobacterium phage acadian	Bacteria	Mycobacterium phage acadian (JN699007)	0	JN699007	dsDNA	New,	29	2013.020a-dB.A.v4.Pgonelikevirus	http://ictvonline.org/taxonomyHistory.asp?taxnode_id=20140408	cluster_9	cluster_67	cluster_106	cluster_20	cluster_25	cluster_113	cluster_168
T141	T550	EU816588	194150781	147	df1a434f38602db2548d10741b9d3a3f	62.8407	23586	1	741302468aea18dfe4c8767df4cae289	76312	Mycobacterium phage Porky, complete genome.	Mycobacterium phage Porky	Mycobacterium phage Porky	NA	NA	NA	NA	Caudovirales	Siphoviridae		Cjwunalikevirus	Mycobacterium phage porky	Bacteria	Mycobacterium phage porky (EU816588)	0	EU816588	dsDNA	New,	29	2013.014a-dB.A.v3.Cjwunalikevirus	http://ictvonline.org/taxonomyHistory.asp?taxnode_id=20140313	cluster_9	cluster_75	cluster_65	cluster_232	cluster_25	cluster_120	cluster_319
T142	T519	EF068134	118131879	4	8dc72d04e09c944103596daaeb0e7290	51.2428	1488	1	3c621709a2ac66b3a790a74faea28ad6	4184	Enterobacteria phage FI 4184 b, complete genome.	Enterobacteria phage FI	Enterobacteria phage FI	NA	NA	NA	NA	Unassigned	Leviviridae		Allolevivirus	Enterobacteria phage FI	Bacteria	Enterobacteria phage FI (EF068134)	0		ssRNA(+)	Merged,	18	ICTV 7th Report	http://ictvonline.org/taxonomyHistory.asp?taxnode_id=20142520	cluster_7	cluster_73	cluster_112	cluster_249	cluster_22	cluster_117	cluster_448
T144	T47	DQ085810	194304496	10	f1bd369748c005dc3710635da3de583c	45.1798	1929	1	d415b4acbbe1c1e18598408adfce5009	6089	Enterobacteria phage alpha3, complete genome.	Enterobacteria phage alpha3	Enterobacteria phage alpha3	NA	NA	NA	NA	Unassigned	Microviridae		Microvirus	Enterobacteria phage alpha3	Bacteria	Enterobacteria phage alpha3 (DQ085810)	0		ssDNA	New,	22	2003.Bxxx.Prokaryote	http://ictvonline.org/taxonomyHistory.asp?taxnode_id=20142634	cluster_1	cluster_32	cluster_57	cluster_297	cluster_15	cluster_79	cluster_358
T146	T665	JX307704	407437872	86	a5ff3da7d058ca78e3e0eddb4cc0a6cc	65.1377	15929	1	1bdc5d9e086831f9b6faadef269c50a3	50645	Mycobacterium phage Goose, complete genome.	Mycobacterium phage Goose	Mycobacterium phage Goose	Mycobacterium smegmatis mc2 155	Mycobacterium smegmatis	Mycobacterium	Mycobacteriaceae	Caudovirales	Siphoviridae		L5likevirus	Mycobacterium phage goose	Bacteria	Mycobacterium phage goose (JX307704)	0	JX307704	dsDNA	New,	29	2013.016aB.A.v3.L5likevirus_62sp	http://ictvonline.org/taxonomyHistory.asp?taxnode_id=20140378	cluster_9	cluster_71	cluster_110	cluster_138	cluster_25	cluster_125	cluster_416
T147	T607	AF165214	291464450	99	481c31e2cec5fa04ddef0138e1edf359	57.8049	17438	1	b375d7005b957f5e9d35bc73117ba132	56426	Bacteriophage D3, complete genome.	Pseudomonas phage D3	Pseudomonas phage D3	Pseudomonas aeruginosa	Pseudomonas aeruginosa	Pseudomonas	Pseudomonadaceae	Caudovirales	Siphoviridae		D3likevirus	Pseudomonas phage D3	Bacteria	Pseudomonas phage D3 (AF165214)	1	AF165214	dsDNA	New,	29	2013.015a-dB.A.v3.D3likevirus	http://ictvonline.org/taxonomyHistory.asp?taxnode_id=20140320	cluster_9	cluster_10	cluster_21	cluster_125	cluster_11	cluster_68	cluster_364
T148	T530	AJ635161	46934769	48	2f5b4e1dc717bfc52cfd7841e567b1b9	48.4082	8428	1	ae3d165cb16f1d986eb09c8a4f6ad108	28337	Pyrobaculum spherical virus complete genome.	Pyrobaculum spherical virus	Pyrobaculum spherical virus	NA	NA	NA	NA	Unassigned	Globuloviridae		Globulovirus	Pyrobaculum spherical virus	Archaea	Pyrobaculum spherical virus (AJ635161)	1		dsDNA	New,Assigned as Type Species,	24	2005.077-80B.04.Globulovirus	http://ictvonline.org/taxonomyHistory.asp?taxnode_id=20142410	cluster_0	cluster_12	cluster_3	cluster_21	cluster_29	cluster_51	cluster_310
T15	T688	GU459069	312262755	437	1192b4f84bcbf0ed92a0fb995e294ea9	37.1961	71788	1	659066a35d852e370c3d709c0c41ed58	235229	Aeromonas phage 65, complete genome.	Aeromonas phage 65	Aeromonas phage 65	Aeromonas salmonicida	Aeromonas salmonicida	Aeromonas	Aeromonadaceae	Caudovirales	Myoviridae	Tevenvirinae	Unassigned	Aeromonas phage 65	Bacteria	Aeromonas phage 65 (GU459069)	0		dsDNA	Moved,	26	2009.007a-rB.A.v3.Tevenvirinae	http://ictvonline.org/taxonomyHistory.asp?taxnode_id=20140058	cluster_8	cluster_74	cluster_113	cluster_22	cluster_19	cluster_107	cluster_440
T150	T132	AP008953	121309193	69	c03f7ee9546e9126b13796bf7e367355	34.2794	13744	1	88ef11d76cf6635803d298a293af20f3	43265	Staphylococcus phage phiETA2 DNA, complete genome, strain: TY94.	Staphylococcus phage phiETA2	Staphylococcus phage phiETA2	Staphylococcus aureus	Staphylococcus aureus	Staphylococcus	Staphylococcaceae	Caudovirales	Siphoviridae		Phietalikevirus	Staphylococcus phage Phieta2	Bacteria	Staphylococcus phage Phieta2 (AP008953)	0	AP008953	dsDNA	New,	29	2013.042a-lB.A.v3.Siphoviridae_3gen	http://ictvonline.org/taxonomyHistory.asp?taxnode_id=20140544	cluster_9	cluster_68	cluster_96	cluster_23	cluster_31	cluster_109	cluster_24
T151	T542	JN831654	354464474	95	678d872f9f18e87e566b8b69a509c7ff	61.2355	15394	1	d431efbf00092c9cdcb8e152d0bbb976	49228	Mycobacterium phage Saintus, complete genome.	Mycobacterium phage Saintus	Mycobacterium phage Saintus	Mycobacterium smegmatis mc2 155	Mycobacterium smegmatis	Mycobacterium	Mycobacteriaceae	Caudovirales	Siphoviridae		L5likevirus	Mycobacterium phage saintus	Bacteria	Mycobacterium phage saintus (JN831654)	0	JN831654	dsDNA	New,	29	2013.016aB.A.v3.L5likevirus_62sp	http://ictvonline.org/taxonomyHistory.asp?taxnode_id=20140373	cluster_9	cluster_71	cluster_110	cluster_152	cluster_25	cluster_125	cluster_317
T152	T543	JX411619	402762201	86	22207c218880e3960a0e7a85051a5ff8	65.0571	16130	1	81fa571deb142c16fb67a935aa73b601	51235	Mycobacterium phage Rebeuca, complete genome.	Mycobacterium phage Rebeuca	Mycobacterium phage Rebeuca	Mycobacterium smegmatis mc2 155	Mycobacterium smegmatis	Mycobacterium	Mycobacteriaceae	Caudovirales	Siphoviridae		L5likevirus	Mycobacterium phage rebeuca	Bacteria	Mycobacterium phage rebeuca (JX411619)	0	JX411619	dsDNA	New,	29	2013.016aB.A.v3.L5likevirus_62sp	http://ictvonline.org/taxonomyHistory.asp?taxnode_id=20140377	cluster_9	cluster_71	cluster_110	cluster_138	cluster_25	cluster_125	cluster_416
T153	T178	JX411620	402762288	104	63cac985144d23eb7d818a26d9a7273f	61.4073	18761	1	66a5fc911262ceacaf59b368e254df18	58866	Mycobacterium phage Dorothy, complete genome.	Mycobacterium phage Dorothy	Mycobacterium phage Dorothy	Mycobacterium smegmatis mc2 155	Mycobacterium smegmatis	Mycobacterium	Mycobacteriaceae	Caudovirales	Siphoviridae		Che8likevirus	Mycobacterium phage dorothy	Bacteria	Mycobacterium phage dorothy (JX411620)	0	JX411620	dsDNA	New,	29	2013.008a-dB.A.v3.Che8likevirus	http://ictvonline.org/taxonomyHistory.asp?taxnode_id=20140274	cluster_9	cluster_75	cluster_105	cluster_24	cluster_25	cluster_97	cluster_55
T154	T474	KF669648	552945866	79	0a1d3cf10146df55e4748b3b7a37203b	42.233	15363	1	d610c06efd46341e06c70fffcd8cd726	50354	Bacillus phage Blastoid, complete genome.	Bacillus phage Blastoid	Bacillus phage Blastoid	Bacillus pumilus BL-8	Bacillus pumilus	Bacillus	Bacillaceae	Caudovirales	Siphoviridae		Andromedalikevirus	Bacillus phage blastoid	Bacteria	Bacillus phage blastoid (KF669648)	0	KF669648	dsDNA	New,	29	2013.037a-dB.A.v3.Andromedalikevirus	http://ictvonline.org/taxonomyHistory.asp?taxnode_id=20140505	cluster_9	cluster_69	cluster_108	cluster_380	cluster_14	cluster_86	cluster_262
T155	T505	HM152765	302858437	76	4ef5b3d5f412d5866c8bec3b509eb916	66.7943	15213	1	e625e0e25ae04d9f0460ed43eddda7db	47287	Mycobacterium phage island3, complete genome.	Mycobacterium phage island3	Mycobacterium phage Brujita	Mycobacterium smegmatis mc2 155	Mycobacterium smegmatis	Mycobacterium	Mycobacteriaceae	Caudovirales	Siphoviridae		Che9clikevirus	Mycobacterium phage brujita	Bacteria	Mycobacterium phage brujita (HM152765)	0	FJ168659	dsDNA	New,	29	2013.013a-dB.A.v3.Che9clikevirus	http://ictvonline.org/taxonomyHistory.asp?taxnode_id=20140307	cluster_9	cluster_75	cluster_114	cluster_386	cluster_25	cluster_76	cluster_288
T157	T71	EU622808	197281700	27	beb27dae0ca48bd3e9907a94261f1632	37.3167	5930	1	65235420ba8df990cd4802932e0fc272	18753	Bacillus phage Nf, complete genome.	Bacillus phage Nf	Bacillus phage B103	NA	NA	NA	NA	Caudovirales	Podoviridae	Picovirinae	Phi29likevirus	Bacillus phage B103	Bacteria	Bacillus phage B103 (EU622808)	0		dsDNA	Moved,	27	2011.010aB.A.v2.Caudovirales_genus-ren	http://ictvonline.org/taxonomyHistory.asp?taxnode_id=20140150	cluster_3	cluster_56	cluster_59	cluster_302	cluster_29	cluster_112	cluster_449
T158	T343	GQ303259	255927524	100	73f79d6bb073a1cbc06848dc4ee5ba01	66.4945	21353	1	09c9164937f0d0d388ba55c850a6fcf8	67774	Mycobacterium phage Colbert, complete genome.	Mycobacterium phage Colbert	Mycobacterium phage PG1	Mycobacterium smegmatis mc2 155	Mycobacterium smegmatis	Mycobacterium	Mycobacteriaceae	Caudovirales	Siphoviridae		Pgonelikevirus	Mycobacterium phage Pg1	Bacteria	Mycobacterium phage Pg1 (GQ303259)	1	AF547430	dsDNA	New,	29	2013.020a-dB.A.v4.Pgonelikevirus	http://ictvonline.org/taxonomyHistory.asp?taxnode_id=20140397	cluster_9	cluster_67	cluster_106	cluster_199	cluster_25	cluster_113	cluster_162
T159	T558	EU877232	216262944	140	14e0bd2ae45172f6c44ee949a38f1ae1	38.8943	26496	1	9147ef3f8d3f4d3884c97922555166f5	88487	Enterobacteria phage WV8, complete sequence.	Escherichia phage wV8	Escherichia phage wV8	Escherichia coli O157:H7	Escherichia coli	Escherichia	Enterobacteriaceae	Caudovirales	Myoviridae		Felixounalikevirus	Escherichia phage wV8	Bacteria	Escherichia phage wV8 (EU877232)	0		dsDNA	Moved,	27	2011.010aB.A.v2.Caudovirales_genus-ren	http://ictvonline.org/taxonomyHistory.asp?taxnode_id=20140072	cluster_8	cluster_35	cluster_62	cluster_185	cluster_19	cluster_104	cluster_325
T16	T278	L33769	522252	37	c3b4ed54cca0a94a22671a737aeb6510	35.9901	6610	1	c5a32eb2c043f21fab6287e888c1cce7	22195	Lactococcus phage bIL67, complete genome.	Lactococcus phage bIL67	Lactococcus phage bIL67	Lactococcus	NA	Lactococcus	Streptococcaceae	Caudovirales	Siphoviridae		C2likevirus	Lactococcus phage bIL67	Bacteria	Lactococcus phage bIL67 (L33769)	0		dsDNA	Moved,	27	2011.010aB.A.v2.Caudovirales_genus-ren	http://ictvonline.org/taxonomyHistory.asp?taxnode_id=20140197	cluster_9	cluster_72	cluster_111	cluster_25	cluster_31	cluster_9	cluster_119
T160	T615	EF177456	562903615	63	3fdcf5a8ff753accc5d500c9d6ce7931	49.852	13193	1	b1a2c898fcf8d22e77b4afc7158f5b3c	42572	Salmonella phage SETP3, complete genome.	Salmonella phage SETP3	Salmonella phage SETP3	NA	NA	NA	NA	Caudovirales	Siphoviridae		Jerseylikevirus	Salmonella phage SETP3	Bacteria	Salmonella phage SETP3 (EF177456)	0	EF177456	dsDNA	New,	29	2013.030a-dB.A.v3.Jerseylikevirus	http://ictvonline.org/taxonomyHistory.asp?taxnode_id=20140457	cluster_9	cluster_51	cluster_84	cluster_171	cluster_24	cluster_121	cluster_371
T161	T637	EU744251	190610496	94	9e2da60034d8671d150b595db1e2f908	63.7125	15995	1	ed63371962c807f6b4d0059aab7372dc	50968	Mycobacterium phage Jasper, complete genome.	Mycobacterium phage Jasper	Mycobacterium phage Jasper	NA	NA	NA	NA	Caudovirales	Siphoviridae		L5likevirus	Mycobacterium phage Jasper	Bacteria	Mycobacterium phage Jasper (EU744251)	0	EU744251	dsDNA	New,	29	2013.016aB.A.v3.L5likevirus_62sp	http://ictvonline.org/taxonomyHistory.asp?taxnode_id=20140355	cluster_9	cluster_71	cluster_110	cluster_26	cluster_25	cluster_125	cluster_392
T163	T672	JN020142	339753060	106	031f9d67fb3b71829f82725a8a2667f8	61.2832	18301	1	b9ef76449cf383c38ce84c1f122cd37d	57701	Mycobacterium phage Mutaforma13, complete genome.	Mycobacterium phage Mutaforma13	Mycobacterium phage Mutaforma13	Mycobacterium smegmatis mc2 155	Mycobacterium smegmatis	Mycobacterium	Mycobacteriaceae	Caudovirales	Siphoviridae		Che8likevirus	Mycobacterium phage mutaforma13	Bacteria	Mycobacterium phage mutaforma13 (JN020142)	0	JN020142	dsDNA	New,	29	2013.008a-dB.A.v3.Che8likevirus	http://ictvonline.org/taxonomyHistory.asp?taxnode_id=20140264	cluster_9	cluster_75	cluster_105	cluster_27	cluster_25	cluster_97	cluster_424
T164	T153	FR823450	343178336	181	7e6d94d144401bb777e7e71d14b0b613	26.0422	40562	1	917c956aa5d59d03cac8bddd3c741c52	132454	Campylobacter phage CP81, complete genome.	Campylobacter phage CP81	Campylobacter phage CP81	Campylobacter jejuni	Campylobacter jejuni	Campylobacter	Campylobacteraceae	Caudovirales	Myoviridae	Eucampyvirinae	Cp8unalikevirus	Campylobacter phage CP81	Bacteria	Campylobacter phage CP81 (FR823450)	1	FR823450	dsDNA	New,	29	2013.004a-kB.A.v4.Eucampyvirinae	http://ictvonline.org/taxonomyHistory.asp?taxnode_id=20140121	cluster_8	cluster_41	cluster_46	cluster_271	cluster_31	cluster_31	cluster_159
T165	T370	JX121091	397133614	110	ba070c48d98df1058255b3edbf6e3260	61.8634	18801	1	11ca767788cf3546fa462e0f872f9086	58550	Mycobacteriophage Taj, complete genome.	Mycobacterium phage Taj	Mycobacterium phage Taj	Mycobacterium smegmatis mc2 155	Mycobacterium smegmatis	Mycobacterium	Mycobacteriaceae	Caudovirales	Siphoviridae		Che8likevirus	Mycobacterium phage taj	Bacteria	Mycobacterium phage taj (JX121091)	0	JX121091	dsDNA	New,	29	2013.008a-dB.A.v3.Che8likevirus	http://ictvonline.org/taxonomyHistory.asp?taxnode_id=20140272	cluster_9	cluster_75	cluster_105	cluster_78	cluster_25	cluster_97	cluster_183
T167	T401	JN412591	343171356	82	5c97c4c8a337a83d87896391ec1cd0c4	66.7361	15783	1	2ba97caac000c393118e71b06c96f135	48984	Mycobacterium phage BigNuz, complete genome.	Mycobacterium phage BigNuz	Mycobacterium phage BigNuz	Mycobacterium smegmatis mc2 155	Mycobacterium smegmatis	Mycobacterium	Mycobacteriaceae	Caudovirales	Siphoviridae		Bignuzlikevirus	Mycobacterium phage bignuz	Bacteria	Mycobacterium phage bignuz (JN412591)	1	JN412591	dsDNA	New,	29	2013.009a-dB.A.v3.Bignuzlikevirus	http://ictvonline.org/taxonomyHistory.asp?taxnode_id=20140291	cluster_9	cluster_75	cluster_114	cluster_28	cluster_25	cluster_76	cluster_206
T168	T428	JX080300	594134942	232	ee49ce8333cbf2194d516a6755a38c1c	30.4119	43254	1	1428f749949e83b5c2b7b1fbfd82e718	145647	Staphylococcus phage Staph1N, complete genome.	Staphylococcus phage Staph1N	Staphylococcus phage G1	Staphylococcus aureus strain NCTC9789 (=PS80)	Staphylococcus aureus	Staphylococcus	Staphylococcaceae	Caudovirales	Myoviridae	Spounavirinae	Twortlikevirus	Staphylococcus phage G1	Bacteria	Staphylococcus phage G1 (JX080300)	0		dsDNA	New,	26	2009.009a-pB.A.v3.Spounavirinae	http://ictvonline.org/taxonomyHistory.asp?taxnode_id=20140031	cluster_8	cluster_65	cluster_103	cluster_372	cluster_31	cluster_131	cluster_352
T169	T430	DQ908929	116235513	61	eb05864d36e8a2f8281ca3d781255a24	35.5648	13334	1	861e4308a962dc8806775b0e9233ade3	42140	Staphylococcus phage 80, complete genome.	Staphylococcus phage 80	Staphylococcus phage 80	NA	NA	NA	NA	Caudovirales	Siphoviridae		Phietalikevirus	Staphylococcus phage 80	Bacteria	Staphylococcus phage 80 (DQ908929)	0	DQ908929	dsDNA	New,	29	2013.042a-lB.A.v3.Siphoviridae_3gen	http://ictvonline.org/taxonomyHistory.asp?taxnode_id=20140534	cluster_9	cluster_68	cluster_96	cluster_265	cluster_31	cluster_109	cluster_227
T170	T16	EU861004	215260398	60	3d68826380b1503fca42150f55385900	34.9128	12877	1	c520c6746e1be780ee62a683301f837a	42526	Staphylococcus phage phiSauS-IPLA88, complete genome.	Staphylococcus phage Ipla88	Staphylococcus phage Ipla88	Staphylococcus aureus	Staphylococcus aureus	Staphylococcus	Staphylococcaceae	Caudovirales	Siphoviridae		Phietalikevirus	Staphylococcus phage Ipla88	Bacteria	Staphylococcus phage Ipla88 (EU861004)	0	EU861004	dsDNA	New,	29	2013.042a-lB.A.v3.Siphoviridae_3gen	http://ictvonline.org/taxonomyHistory.asp?taxnode_id=20140548	cluster_9	cluster_68	cluster_96	cluster_29	cluster_31	cluster_109	cluster_41
T171	T122	JF957058	339751960	89	beb43189d558f88632c357eb726a43b2	63.9842	15897	1	1f62930e34f57ccbc098a1d9f732a488	50364	Mycobacterium phage HelDan, complete genome.	Mycobacterium phage HelDan	Mycobacterium phage HelDan	Mycobacterium smegmatis mc2 155	Mycobacterium smegmatis	Mycobacterium	Mycobacteriaceae	Caudovirales	Siphoviridae		L5likevirus	Mycobacterium phage heldan	Bacteria	Mycobacterium phage heldan (JF957058)	0	JF957058	dsDNA	New,	29	2013.016aB.A.v3.L5likevirus_62sp	http://ictvonline.org/taxonomyHistory.asp?taxnode_id=20140362	cluster_9	cluster_71	cluster_110	cluster_155	cluster_25	cluster_125	cluster_17
T173	T612	GU229986	283765950	54	41572dfc78995e8043fbac64a0484c99	36.441	13254	1	cb29f1dab08f83edf60ac3e7276d95a0	56505	Bacillus phage 250, complete genome.	Bacillus phage 250	Bacillus phage 250	Bacillus cereus	Bacillus cereus	Bacillus	Bacillaceae	Caudovirales	Siphoviridae		Iebhlikevirus	Bacillus phage 250	Bacteria	Bacillus phage 250 (GU229986)	0	GU229986	dsDNA	New,	29	2013.006a-dB.A.v3.Iebhlikevirus	http://ictvonline.org/taxonomyHistory.asp?taxnode_id=20140257	cluster_9	cluster_66	cluster_9	cluster_30	cluster_31	cluster_70	cluster_369
T174	T101	AJ006589	392513063	53	887f7ed7b5c40a6016294cee01f5d74c	63.6217	12454	1	203b25d2d7cbcacf26d66fd6c2ef785c	41491	Bacteriophage phi-C31 complete genome.	Streptomyces phage phiC31	Streptomyces phage phiC31	NA	NA	NA	NA	Caudovirales	Siphoviridae		Phic3unalikevirus	Streptomyces phage phiC31	Bacteria	Streptomyces phage phiC31 (AJ006589)	1		dsDNA	Moved,	27	2011.010aB.A.v2.Caudovirales_genus-ren	http://ictvonline.org/taxonomyHistory.asp?taxnode_id=20140209	cluster_9	cluster_16	cluster_28	cluster_46	cluster_25	cluster_102	cluster_14
T175	T121	JX307705	407437959	83	8fa746f50dee1c75bea12084b5ec741f	63.9715	15351	1	1994672e4e3490717e71bacc132b72cf	49186	Mycobacterium phage Marcell, complete genome.	Mycobacterium phage Marcell	Mycobacterium phage Marcell	Mycobacterium smegmatis mc2 155	Mycobacterium smegmatis	Mycobacterium	Mycobacteriaceae	Caudovirales	Siphoviridae		L5likevirus	Mycobacterium phage marcell	Bacteria	Mycobacterium phage marcell (JX307705)	0	JX307705	dsDNA	New,	29	2013.016aB.A.v3.L5likevirus_62sp	http://ictvonline.org/taxonomyHistory.asp?taxnode_id=20140351	cluster_9	cluster_71	cluster_110	cluster_288	cluster_25	cluster_125	cluster_16
T176	T223	AM087122	157310322	57	e5c164e5762dff8f5cc4edbc35b43278	37.9757	10625	1	56c885baa0c25d038328a5c06cc0a03b	36895	Acidianus filamentous virus 7, partial viral genome.	Acidianus filamentous virus 7	Acidianus filamentous virus 7	NA	NA	NA	NA	Ligamenvirales	Lipothrixviridae		Betalipothrixvirus	Acidianus filamentous virus 7	Archaea	Acidianus filamentous virus 7 (AM087122)	0		dsDNA	Moved,	27	2011.008a-cB.A.v2.Ligamenvirales	http://ictvonline.org/taxonomyHistory.asp?taxnode_id=20140699	cluster_4	cluster_26	cluster_47	cluster_31	cluster_21	cluster_114	cluster_84
T177	T232	GU071093	265525440	47	a28c8fedeefda99e26fb26242781895c	38.736	11260	1	0390b95117460ee94af0197f04a78e76	45135	Prochlorococcus phage P-SSP7, partial genome.	Prochlorococcus phage P-SSP7	Prochlorococcus phage P-SSP7	NA	NA	NA	NA	Caudovirales	Podoviridae	Autographivirinae	Unassigned	Prochlorococcus phage P-SSP7	Bacteria	Prochlorococcus phage P-SSP7 (GU071093)	0		dsDNA	New,	25	2008.066B.v2.P-SSP7-Sp	http://ictvonline.org/taxonomyHistory.asp?taxnode_id=20140142	cluster_9	cluster_70	cluster_30	cluster_32	cluster_23	cluster_118	cluster_459
T178	T189	EU030938	157266969	34	316a3331a735126db7b10dd15ec870fa	38.4737	5005	1	1e7764c0c0b3de4f78532712fac26e7f	15135	Sulfolobus spindle-shaped virus 4, complete genome.	Sulfolobus spindle-shaped virus 4	Sulfolobus spindle-shaped virus 4	Sulfolobus islandicus ARN3/4	NA	Sulfolobus	Sulfolobaceae	Unassigned	Fuselloviridae		Alphafusellovirus	Sulfolobus spindle-shaped virus 4	Archaea	Sulfolobus spindle-shaped virus 4 (EU030938)	0		dsDNA	New,	27	2011.001a-fB.A.v3.Betafusellovirus	http://ictvonline.org/taxonomyHistory.asp?taxnode_id=20142065	cluster_4	cluster_58	cluster_92	cluster_175	cluster_21	cluster_72	cluster_59
T179	T683	EU710883	199580526	118	df092210eded3972f3d580e6dacef59d	43.8127	25224	1	b43c30bf7ac2429dc66366ae3002261a	84576	Erwinia phage phiEa21-4, complete genome.	Erwinia phage phiEa21-4	Erwinia phage phiEa21-4	Erwinia amylovora	Erwinia amylovora	Erwinia	Enterobacteriaceae	Caudovirales	Myoviridae		Felixounalikevirus	Erwinia phage phiEa21-4	Bacteria	Erwinia phage phiEa21-4 (EU710883)	0		dsDNA	Moved,	27	2011.010aB.A.v2.Caudovirales_genus-ren	http://ictvonline.org/taxonomyHistory.asp?taxnode_id=20140071	cluster_8	cluster_35	cluster_62	cluster_129	cluster_19	cluster_104	cluster_435
T18	T424	NC001426	9626425	4	69ecb631fdf4aa268a60f526388c4957	47.865	1115	1	a72c4b0f06412b42ce217430f614c9f1	3466	Enterobacteria phage GA, complete genome.	Enterobacteria phage BZ13	Enterobacteria phage BZ13	Escherichia coli	Escherichia coli	Escherichia	Enterobacteriaceae	Unassigned	Leviviridae		Levivirus	Enterobacteria phage BZ13	Bacteria	Enterobacteria phage BZ13 (NC001426)	0		ssRNA(+)	Merged,	18	ICTV 7th Report	http://ictvonline.org/taxonomyHistory.asp?taxnode_id=20142523	cluster_7	cluster_73	cluster_112	cluster_384	cluster_22	cluster_39	cluster_246
T180	T292	JF719732	350280584	10	0a4114a54fce55ceffe2da85ad4ffc72	40.6407	2056	1	2a9225098c69d28583bda140a6d9e25c	6407	Enterobacteria phage f1 isolate f1_1_FR, complete genome.	Enterobacteria phage f1	Enterobacteria phage f1	Escherichia coli IJ1862	Escherichia coli	Escherichia	Enterobacteriaceae	Unassigned	Inoviridae		Inovirus	Enterobacteria phage f1	Bacteria	Enterobacteria phage f1 (JF719732)	0		ssDNA	New,	23	ICTV 8th Report	http://ictvonline.org/taxonomyHistory.asp?taxnode_id=20142459	cluster_2	cluster_55	cluster_89	cluster_351	cluster_30	cluster_123	cluster_464
T182	T654	EF432053	145559108	57	41053f4373d3790d0dd58c51bc51b9f1	34.5666	7795	1	7677d9963439c184f8ada8af139750af	23814	Acidianus bottle-shaped virus, complete genome.	Acidianus bottle-shaped virus	Acidianus bottle-shaped virus	Acidianus convivator	NA	Acidianus	Sulfolobaceae	Unassigned	Ampullaviridae		Ampullavirus	Acidianus bottle-shaped virus	Archaea	Acidianus bottle-shaped virus (EF432053)	1		dsDNA	New,Assigned as Type Species,	24	2005.084B.04.Ampullavirus	http://ictvonline.org/taxonomyHistory.asp?taxnode_id=20141421	cluster_3	cluster_1	cluster_4	cluster_33	cluster_21	cluster_85	cluster_405
T183	T377	AF217253	8439576	64	51d0f6a71b2642755932d306a3b55f0b	47.0808	12470	1	bed21452bbf743edad5d7a762a87da97	41724	Bacteriophage P22 complete genome.	Enterobacteria phage P22	Enterobacteria phage P22	NA	NA	NA	NA	Caudovirales	Podoviridae		P22likevirus	Enterobacteria phage P22	Bacteria	Enterobacteria phage P22 (AF217253)	1		dsDNA	Moved,	27	2011.010aB.A.v2.Caudovirales_genus-ren	http://ictvonline.org/taxonomyHistory.asp?taxnode_id=20140171	cluster_5	cluster_62	cluster_99	cluster_279	cluster_27	cluster_127	cluster_337
T184	T245	JF704115	339781924	116	3ef366bc0ff00a5059ab38edb2d1453a	61.0229	18884	1	307815327ea8a2e2c8736080dbeef9f7	58714	Mycobacterium phage Yoshi, complete sequence.	Mycobacterium phage Yoshi	Mycobacterium phage Yoshi	Mycobacterium smegmatis mc2 155	Mycobacterium smegmatis	Mycobacterium	Mycobacteriaceae	Caudovirales	Siphoviridae		Che8likevirus	Mycobacterium phage yoshi	Bacteria	Mycobacterium phage yoshi (JF704115)	0	JF704115	dsDNA	New,	29	2013.008a-dB.A.v3.Che8likevirus	http://ictvonline.org/taxonomyHistory.asp?taxnode_id=20140289	cluster_9	cluster_75	cluster_105	cluster_34	cluster_25	cluster_97	cluster_97
T185	T449	CP000624	134132073	50	3b3425df1347154e96e236f8e3d8fbff	64.6171	11296	1	1eaa8f010ac1d2ef028e6788d1900255	36690	Burkholderia phage phiE12-2, complete genome.	Burkholderia phage phiE12-2	Burkholderia phage phiE12-2	Burkholderia pseudomallei	Burkholderia pseudomallei	Burkholderia	Burkholderiaceae	Caudovirales	Myoviridae	Peduovirinae	P2likevirus	Burkholderia phage phiE12-2	Bacteria	Burkholderia phage phiE12-2 (CP000624)	0		dsDNA	Moved,	27	2011.010aB.A.v2.Caudovirales_genus-ren	http://ictvonline.org/taxonomyHistory.asp?taxnode_id=20140014	cluster_5	cluster_61	cluster_68	cluster_35	cluster_26	cluster_82	cluster_243
T186	T448	AY212251	30973863	20	bbf56c9a60afc9aa1cf6c5c63897e5eb	34.6258	4842	1	b89695b46e752ec55466f53c5f29a762	16687	Streptococcus phage C1, complete genome.	Streptococcus phage C1	Streptococcus phage C1	group C Streptococci	NA	group	NA	Caudovirales	Podoviridae	Picovirinae	Ahjdlikevirus	Streptococcus phage C1	Bacteria	Streptococcus phage C1 (AY212251)	0		dsDNA	Moved,	27	2011.010aB.A.v2.Caudovirales_genus-ren	http://ictvonline.org/taxonomyHistory.asp?taxnode_id=20140148	cluster_3	cluster_6	cluster_15	cluster_36	cluster_31	cluster_38	cluster_242
T187	T284	AY216660	37787918	78	9edb076dc2d0a8e3eb21845740add7fd	45.5525	14928	1	44eee33e0219c790bfd048e4040912ed	48836	Enterobacteria phage T1, complete genome.	Enterobacteria phage T1	Enterobacteria phage T1	NA	NA	NA	NA	Caudovirales	Siphoviridae		Tunalikevirus	Enterobacteria phage T1	Bacteria	Enterobacteria phage T1 (AY216660)	1		dsDNA	Moved,	27	2011.010aB.A.v2.Caudovirales_genus-ren	http://ictvonline.org/taxonomyHistory.asp?taxnode_id=20140228	cluster_9	cluster_50	cluster_83	cluster_37	cluster_24	cluster_92	cluster_125
T188	T81	JF719736	350280622	4	b8fae933f1ab8dffbf7c3af3adfcf1be	48.2568	1471	1	88dfb5ba65c474f43699594b365efc36	4159	Enterobacteria phage Qbeta isolate Qbeta_2_FR, partial genome.	Enterobacteria phage Qbeta	Enterobacteria phage Qbeta	Escherichia coli IJ1862	Escherichia coli	Escherichia	Enterobacteriaceae	Unassigned	Leviviridae		Allolevivirus	Enterobacteria phage Qbeta	Bacteria	Enterobacteria phage Qbeta (JF719736)	1		ssRNA(+)	Merged,Assigned as Type Species,	18	ICTV 7th Report	http://ictvonline.org/taxonomyHistory.asp?taxnode_id=20142521	cluster_7	cluster_73	cluster_112	cluster_370	cluster_22	cluster_117	cluster_458
T189	T584	AF424783	18920591	49	540b1c40c8cd341a704c01d8f856eb1f	33.4722	11118	1	028e1a211039c0ecc9540e823a0a2d37	42722	Staphylococcus aureus phage phi 13, complete genome.	Staphylococcus phage 13	Staphylococcus phage 13	Staphylococcus aureus strain 8325	Staphylococcus aureus	Staphylococcus	Staphylococcaceae	Caudovirales	Siphoviridae		77likevirus	Staphylococcus phage 13	Bacteria	Staphylococcus phage 13 (AF424783)	0	AF424783	dsDNA	New,	29	2013.042a-lB.A.v3.Siphoviridae_3gen	http://ictvonline.org/taxonomyHistory.asp?taxnode_id=20140522	cluster_9	cluster_68	cluster_86	cluster_38	cluster_31	cluster_95	cluster_347
T19	T311	FJ539132	254547600	4	4443fb004a35ae128008f0601a586fdd	50.9314	1478	1	a15e5461f3c6d7ca8f85e3fdcd20c3eb	4241	Enterobacteria phage FI strain HB-P22, complete genome.	Enterobacteria phage FI	Enterobacteria phage FI	Escherichia coli	Escherichia coli	Escherichia	Enterobacteriaceae	Unassigned	Leviviridae		Allolevivirus	Enterobacteria phage FI	Bacteria	Enterobacteria phage FI (FJ539132)	0		ssRNA(+)	Merged,	18	ICTV 7th Report	http://ictvonline.org/taxonomyHistory.asp?taxnode_id=20142520	cluster_7	cluster_73	cluster_112	cluster_249	cluster_22	cluster_117	cluster_448
T190	T652	JQ086375	383395063	60	8ac75593876ee9f3c1fb007ae69d7725	54.4844	13620	1	c9bca3785e8108e7c82d57bb26e13cd7	43741	Enterobacteria phage HK578, complete genome.	Escherichia phage HK578	Escherichia phage HK578	Escherichia coli	Escherichia coli	Escherichia	Enterobacteriaceae	Caudovirales	Siphoviridae		Hk578likevirus	Escherichia phage HK578	Bacteria	Escherichia phage HK578 (JQ086375)	1	JQ086375	dsDNA	New,	29	2013.029a-dB.A.v3.Hk578likevirus	http://ictvonline.org/taxonomyHistory.asp?taxnode_id=20140450	cluster_9	cluster_51	cluster_50	cluster_39	cluster_24	cluster_99	cluster_403
T191	T404	JF937093	339782824	105	091c6089eec32d7b7d47dac4becd7c68	61.8839	18654	1	b485a9f44d9f70921c77a2eda61593d7	58899	Mycobacterium phage DLane, complete genome.	Mycobacterium phage DLane	Mycobacterium phage DLane	Mycobacterium smegmatis mc2 155	Mycobacterium smegmatis	Mycobacterium	Mycobacteriaceae	Caudovirales	Siphoviridae		Che8likevirus	Mycobacterium phage dlane	Bacteria	Mycobacterium phage dlane (JF937093)	0	JF937093	dsDNA	New,	29	2013.008a-dB.A.v3.Che8likevirus	http://ictvonline.org/taxonomyHistory.asp?taxnode_id=20140278	cluster_9	cluster_75	cluster_105	cluster_40	cluster_25	cluster_97	cluster_208
T192	T414	DQ087285	117670156	47	740a05e175fbbbf87df73bdd84948471	64.8184	11038	1	6358d863e78d5559d5bced1e81d2dc2c	37639	Burkholderia pseudomallei phage phi52237, complete genome.	Burkholderia phage phi52237	Burkholderia phage phi52237	NA	NA	NA	NA	Caudovirales	Myoviridae	Peduovirinae	P2likevirus	Burkholderia phage phi52237	Bacteria	Burkholderia phage phi52237 (DQ087285)	0		dsDNA	Moved,	27	2011.010aB.A.v2.Caudovirales_genus-ren	http://ictvonline.org/taxonomyHistory.asp?taxnode_id=20140012	cluster_5	cluster_61	cluster_68	cluster_268	cluster_26	cluster_82	cluster_219
T193	T84	JF937090	339782335	242	c07544f562fc35ba10b4f306f4616692	60.7317	35221	1	6f8cebb1853f781420851e4569978a16	111688	Mycobacterium phage Baka, complete genome.	Mycobacterium phage Baka	Mycobacterium phage Baka	Mycobacterium smegmatis mc2 155	Mycobacterium smegmatis	Mycobacterium	Mycobacteriaceae	Caudovirales	Siphoviridae		Omegalikevirus	Mycobacterium phage baka	Bacteria	Mycobacterium phage baka (JF937090)	0	JF937090	dsDNA	New,	29	2013.018a-dB.A.v3.Omegalikevirus	http://ictvonline.org/taxonomyHistory.asp?taxnode_id=20140392	cluster_9	cluster_75	cluster_55	cluster_182	cluster_25	cluster_119	cluster_460
T195	T202	JN593240	344055539	204	2c1e61cf23923c20b43ed1b2c494cec6	44.4986	47877	1	01b92904cbe79b1c569e48dfec4a24d8	157304	Escherichia phage vB_EcoM_CBA120, complete genome.	Escherichia phage Cba120	Escherichia phage Cba120	Escherichia coli; O157:H7; NCTC 12900	NA	Escherichia	Enterobacteriaceae	Caudovirales	Myoviridae		Viunalikevirus	Escherichia phage Cba120	Bacteria	Escherichia phage Cba120 (JN593240)	0		dsDNA	New,	27	2012.007a-dB.A.v2.Viunalikevirus	http://ictvonline.org/taxonomyHistory.asp?taxnode_id=20140108	cluster_8	cluster_74	cluster_98	cluster_113	cluster_6	cluster_52	cluster_70
T196	T520	DQ121662	71149512	82	a9250b9ec9119ace04c8f275724ccc8b	44.0007	14581	1	7841dc3cd98fef52501ecaa571ef7add	46072	Bacteriophage JK06, complete genome.	Escherichia phage Jk06	Escherichia phage Jk06	NA	NA	NA	NA	Caudovirales	Siphoviridae		Tunalikevirus	Escherichia phage Jk06	Bacteria	Escherichia phage Jk06 (DQ121662)	0		dsDNA	New,	27	2012.004a,bB.A.v3.Tunalikevirus_8sp	http://ictvonline.org/taxonomyHistory.asp?taxnode_id=20140230	cluster_9	cluster_50	cluster_83	cluster_41	cluster_24	cluster_92	cluster_301
T197	T227	JN699005	354997378	96	6a985e16afc4803bdb84957fdfc9fa90	62.4612	16614	1	eae9eb1c022bc6c7868bd400f71b3af0	53177	Mycobacterium phage Alma, complete genome.	Mycobacterium phage Alma	Mycobacterium phage Alma	Mycobacterium smegmatis mc2 155	Mycobacterium smegmatis	Mycobacterium	Mycobacteriaceae	Caudovirales	Siphoviridae		L5likevirus	Mycobacterium phage alma	Bacteria	Mycobacterium phage alma (JN699005)	0	JN699005	dsDNA	New,	29	2013.016aB.A.v3.L5likevirus_62sp	http://ictvonline.org/taxonomyHistory.asp?taxnode_id=20140376	cluster_9	cluster_71	cluster_110	cluster_264	cluster_25	cluster_125	cluster_86
T198	T200	NC003315	17981815	37	5f902a1c863f1e85f4146f81bffc8715	39.9359	9507	1	6302908504395180b6d29d005e4ee7bb	31508	Haemophilus phage HP2, complete genome.	Haemophilus phage HP2	Haemophilus phage HP2	Haemophilus influenzae	Haemophilus influenzae	Haemophilus	Pasteurellaceae	Caudovirales	Myoviridae	Peduovirinae	Hpunalikevirus	Haemophilus phage HP2	Bacteria	Haemophilus phage HP2 (NC003315)	0		dsDNA	Moved,	27	2011.010aB.A.v2.Caudovirales_genus-ren	http://ictvonline.org/taxonomyHistory.asp?taxnode_id=20140007	cluster_5	cluster_61	cluster_97	cluster_327	cluster_26	cluster_48	cluster_68
T199	T483	KJ094032	725097064	88	19dbd145db7b1b55be50ba06fe4322c4	40.0033	15763	1	da42eaa5b7d3a8d4766b793b93299002	55073	Enterococcus phage VD13, complete genome.	Enterococcus phage VD13	Enterococcus phage VD13	Enterococcus faecalis	Enterococcus faecalis	Enterococcus	Enterococcaceae	Caudovirales	Siphoviridae		Sap6likevirus	Enterococcus phage VD13	Bacteria	Enterococcus phage VD13 (KJ094032)	0	KJ094032	dsDNA	New,	29	2013.026a-dB.A.v3.Sap6likevirus	http://ictvonline.org/taxonomyHistory.asp?taxnode_id=20140439	cluster_9	cluster_29	cluster_51	cluster_172	cluster_31	cluster_44	cluster_267
T2	T56	JF937104	339784103	100	b7118a09e51367d0ae820bc3659800b4	67.3034	18944	1	95cf1e79b9a7f32268602e4fa30bee16	61147	Mycobacterium phage Pixie, complete genome.	Mycobacterium phage Pixie	Mycobacterium phage Pixie	Mycobacterium smegmatis mc2 155	Mycobacterium smegmatis	Mycobacterium	Mycobacteriaceae	Caudovirales	Siphoviridae		Tm4likevirus	Mycobacterium phage pixie	Bacteria	Mycobacterium phage pixie (JF937104)	0	JF937104	dsDNA	New,	29	2013.022a-dB.A.v3.Tm4likevirus	http://ictvonline.org/taxonomyHistory.asp?taxnode_id=20140418	cluster_9	cluster_40	cluster_72	cluster_42	cluster_25	cluster_122	cluster_327
T20	T224	KJ540259	633267703	15	423657229a504bcc6fe7ed57d8f3163e	44.5792	2830	1	892b4f0c3509bc859f5d5754a6dc8b8c	10635	Vibrio cholerae strain IB5419 phage CTX genomic sequence.	Vibrio cholerae	Vibrio cholerae	NA	NA	NA	NA	Unassigned	Inoviridae		Inovirus	Vibrio phage CTX	Bacteria	Vibrio phage CTX (KJ540259)	0		ssDNA	New,	18	ICTV 7th Report	http://ictvonline.org/taxonomyHistory.asp?taxnode_id=20142476	cluster_2	cluster_52	cluster_40	cluster_254	cluster_16	cluster_91	cluster_413
T200	T5	AJ414696	19171527	45	c977fee219aaf44fe6f67894e8d08196	25.2818	8671	1	0590b40ab4c61a534f9e5eb4977b8e05	32308	Sulfolobus virus SIRV-1 complete viral genome.	Sulfolobus islandicus rod-shaped virus 1	Sulfolobus islandicus rod-shaped virus 1	Sulfolobus islandicus KVEM10H3	NA	Sulfolobus	Sulfolobaceae	Ligamenvirales	Rudiviridae		Rudivirus	Sulfolobus islandicus rod-shaped virus 1	Archaea	Sulfolobus islandicus rod-shaped virus 1 (AJ414696)	0		dsDNA	Moved,	27	2011.008a-cB.A.v2.Ligamenvirales	http://ictvonline.org/taxonomyHistory.asp?taxnode_id=20140711	cluster_4	cluster_30	cluster_53	cluster_164	cluster_31	cluster_69	cluster_281
T201	T606	NC001604	9627425	60	bdf256a29953bec70d2694bfea54ee66	48.3987	13657	1	3d43d51d0324bcebc6d49e94681f7a11	39937	Enterobacteria phage T7, complete genome.	Enterobacteria phage T7	Enterobacteria phage T7	Escherichia coli	Escherichia coli	Escherichia	Enterobacteriaceae	Caudovirales	Podoviridae	Autographivirinae	T7likevirus	Enterobacteria phage T7	Bacteria	Enterobacteria phage T7 (NC001604)	1		dsDNA	Moved,	27	2011.010aB.A.v2.Caudovirales_genus-ren	http://ictvonline.org/taxonomyHistory.asp?taxnode_id=20140138	cluster_9	cluster_70	cluster_93	cluster_43	cluster_20	cluster_67	cluster_363
T202	T385	FM201281	197244419	88	53f98e114f912047f562e852570e9163	55.469	19756	1	66a663f668c6b38882b51d7873dea737	64427	Pseudomonas phage LBL3 complete genome.	Pseudomonas phage LBL3	Pseudomonas phage LBL3	Pseudomonas aeruginosa	Pseudomonas aeruginosa	Pseudomonas	Pseudomonadaceae	Caudovirales	Myoviridae		Pbunalikevirus	Pseudomonas phage LBL3	Bacteria	Pseudomonas phage LBL3 (FM201281)	0		dsDNA	Moved,	27	2011.010aB.A.v2.Caudovirales_genus-ren	http://ictvonline.org/taxonomyHistory.asp?taxnode_id=20140085	cluster_9	cluster_48	cluster_80	cluster_336	cluster_18	cluster_101	cluster_192
T203	T533	JF937102	339783903	108	9125492f087d09a701f07ab93684775d	61.0549	18362	1	f67408374b8bae890e51be4b2bfb5a29	57278	Mycobacterium phage Mozy, complete genome.	Mycobacterium phage Mozy	Mycobacterium phage Mozy	Mycobacterium smegmatis mc2 155	Mycobacterium smegmatis	Mycobacterium	Mycobacteriaceae	Caudovirales	Siphoviridae		Che8likevirus	Mycobacterium phage mozy	Bacteria	Mycobacterium phage mozy (JF937102)	0	JF937102	dsDNA	New,	29	2013.008a-dB.A.v3.Che8likevirus	http://ictvonline.org/taxonomyHistory.asp?taxnode_id=20140285	cluster_9	cluster_75	cluster_105	cluster_44	cluster_25	cluster_97	cluster_313
T204	T575	AY129335	29425009	122	37bdeebb3cef7163e899378ad40eb684	65.384	21973	1	a7bfc6c3525ba0c656a27c66e571adbf	69777	Mycobacteriophage Corndog, complete genome.	Mycobacterium phage Corndog	Mycobacterium phage Corndog	NA	NA	NA	NA	Caudovirales	Siphoviridae		Corndoglikevirus	Mycobacterium phage corndog	Bacteria	Mycobacterium phage corndog (AY129335)	1	AY129335	dsDNA	New,	29	2012.002a-dB.A.v3.Corndoglikevirus	http://ictvonline.org/taxonomyHistory.asp?taxnode_id=20140240	cluster_9	cluster_75	cluster_81	cluster_340	cluster_25	cluster_60	cluster_341
T205	T571	JQ740804	380852078	56	82a4bec795409127a508d5f193bcdc40	34.6437	9439	1	fb03f4f8af1157f87c3e36e6f7d8ae4f	31772	Lactococcus Phage ASCC465, complete genome.	Lactococcus Phage ASCC465	Lactococcus Phage ASCC465	Lactococcus lactis	Lactococcus lactis	Lactococcus	Streptococcaceae	Caudovirales	Siphoviridae		Skunalikevirus	Lactococcus phage Ascc465	Bacteria	Lactococcus phage Ascc465 (JQ740804)	0	JQ740804	dsDNA	New,	29	2013.035a-dB.A.v3.Skunalikevirus	http://ictvonline.org/taxonomyHistory.asp?taxnode_id=20140491	cluster_9	cluster_72	cluster_101	cluster_369	cluster_31	cluster_84	cluster_338
T206	T96	EU340421	344196584	50	0553da5c80efbe03acf14a8b3fd48e36	42.0182	9987	1	ba8e5dcfa2dc7e2c054f7a038dfb0d3a	31841	Lactobacillus phage c5, complete genome.	Lactobacillus phage c5	Lactobacillus phage c5	Lactobacillus delbrueckii subsp. bulgaricus	Lactobacillus delbrueckii	Lactobacillus	Lactobacillaceae	Caudovirales	Siphoviridae		C5likevirus	Lactobacillus phage c5	Bacteria	Lactobacillus phage c5 (EU340421)	1	EU340421	dsDNA	New,	29	2013.023a-dB.A.v3.C5likevirus	http://ictvonline.org/taxonomyHistory.asp?taxnode_id=20140423	cluster_9	cluster_31	cluster_56	cluster_45	cluster_28	cluster_128	cluster_470
T207	T147	JN871591	374716946	72	0e0975d27781a28a6df7fa66607fe285	56.5242	18413	1	f9f68d21cbd07ed1a4eed8c46a8f9c26	59203	Salmonella phage SPN19, complete genome.	Salmonella phage SPN19	Salmonella phage SPN19	Salmonella sp.	NA	Salmonella	Enterobacteriaceae	Caudovirales	Siphoviridae		Chilikevirus	Salmonella phage SPN19	Bacteria	Salmonella phage SPN19 (JN871591)	0	JN871591	dsDNA	New,	29	2013.039a-dB.A.v3.Chilikevirus	http://ictvonline.org/taxonomyHistory.asp?taxnode_id=20140509	cluster_9	cluster_37	cluster_64	cluster_308	cluster_5	cluster_50	cluster_35
T208	T119	NC001978	40807285	53	c94c6e800b89d4300997230c10e7b738	63.6217	12454	1	a364063aa4fc89809bf3d34570e08760	41491	Streptomyces phage phiC31, complete genome.	Streptomyces phage phiC31	Streptomyces phage phiC31	Streptomyces	NA	Streptomyces	Streptomycetaceae	Caudovirales	Siphoviridae		Phic3unalikevirus	Streptomyces phage phiC31	Bacteria	Streptomyces phage phiC31 (NC001978)	1		dsDNA	Moved,	27	2011.010aB.A.v2.Caudovirales_genus-ren	http://ictvonline.org/taxonomyHistory.asp?taxnode_id=20140209	cluster_9	cluster_16	cluster_28	cluster_46	cluster_25	cluster_102	cluster_14
T209	T396	GQ478084	270209354	63	9e51dde6b5c1f8c96e7a5cfe7e8516ec	34.6071	10659	1	2e8721076973c48c57e0a0f807625739	36270	Enterococcus phage phiFL2A, complete genome.	Enterococcus phage phiFL2A	Enterococcus phage phifl2	Enterococcus faecalis	Enterococcus faecalis	Enterococcus	Enterococcaceae	Caudovirales	Siphoviridae		Phifllikevirus	Enterococcus phage phifl2	Bacteria	Enterococcus phage phifl2 (GQ478084)	0	GQ478084	dsDNA	New,	29	2013.005a-dB.A.v3.Phifllikevirus	http://ictvonline.org/taxonomyHistory.asp?taxnode_id=20140253	cluster_9	cluster_54	cluster_35	cluster_47	cluster_31	cluster_124	cluster_200
T210	T7	JF719733	350280595	10	407fe41a7c3fea8d7ff14efe9e45abff	40.625	2056	1	f4f7a0d84b3210cbca818d8ade26834f	6407	Enterobacteria phage f1 isolate f1_2_FR, complete genome.	Enterobacteria phage f1	Enterobacteria phage f1	Escherichia coli IJ1862	Escherichia coli	Escherichia	Enterobacteriaceae	Unassigned	Inoviridae		Inovirus	Enterobacteria phage f1	Bacteria	Enterobacteria phage f1 (JF719733)	0		ssDNA	New,	23	ICTV 8th Report	http://ictvonline.org/taxonomyHistory.asp?taxnode_id=20142459	cluster_2	cluster_55	cluster_89	cluster_351	cluster_30	cluster_123	cluster_464
T211	T248	EU744248	190610226	89	5bea6780ace63e5871884815a67c74bf	63.5724	16488	1	782f7d159af6aea93a8c8f8ca2c245ad	53572	Mycobacterium phage KBG, complete genome.	Mycobacterium phage KBG	Mycobacterium phage KBG	NA	NA	NA	NA	Caudovirales	Siphoviridae		L5likevirus	Mycobacterium phage KBG	Bacteria	Mycobacterium phage KBG (EU744248)	0	EU744248	dsDNA	New,	29	2013.016aB.A.v3.L5likevirus_62sp	http://ictvonline.org/taxonomyHistory.asp?taxnode_id=20140343	cluster_9	cluster_71	cluster_110	cluster_48	cluster_25	cluster_125	cluster_99
T212	T40	JF731128	343411857	44	ffe2a91bc1c5e9cd3bbd1647321e8156	39.9956	12404	1	e039b9d49365b525e3b1e704e2814cbd	58619	Enterococcus phage SAP6, complete genome.	Enterococcus phage SAP6	Enterococcus phage SAP6	Enterococcus faecalis	Enterococcus faecalis	Enterococcus	Enterococcaceae	Caudovirales	Siphoviridae		Sap6likevirus	Enterococcus phage SAP6	Bacteria	Enterococcus phage SAP6 (JF731128)	1	JF731128	dsDNA	New,	29	2013.026a-dB.A.v3.Sap6likevirus	http://ictvonline.org/taxonomyHistory.asp?taxnode_id=20140435	cluster_9	cluster_29	cluster_51	cluster_49	cluster_31	cluster_44	cluster_205
T213	T129	JN699019	354998912	92	ccc52bab2a72ac522b06447528c10b30	61.573	15354	1	b0cacf3c9c85215f01998221676b57f9	48963	Mycobacterium phage Jeffabunny, complete genome.	Mycobacterium phage Jeffabunny	Mycobacterium phage Jeffabunny	Mycobacterium smegmatis mc2 155	Mycobacterium smegmatis	Mycobacterium	Mycobacteriaceae	Caudovirales	Siphoviridae		L5likevirus	Mycobacterium phage jeffabunny	Bacteria	Mycobacterium phage jeffabunny (JN699019)	0	JN699019	dsDNA	New,	29	2013.016aB.A.v3.L5likevirus_62sp	http://ictvonline.org/taxonomyHistory.asp?taxnode_id=20140332	cluster_9	cluster_71	cluster_110	cluster_252	cluster_25	cluster_125	cluster_22
T214	T524	KC139514	451937615	71	415467fdb7d7ae8234c9e90376984e06	56.5527	18287	1	6173e9572983f5e459734b4a77148dd1	59815	Salmonella phage FSL SP-039, complete genome.	Salmonella phage FSL SP-039	Salmonella phage FSLSP030	Salmonella enterica	Salmonella enterica	Salmonella	Enterobacteriaceae	Caudovirales	Siphoviridae		Chilikevirus	Salmonella phage FSLSP030	Bacteria	Salmonella phage FSLSP030 (KC139514)	0	KC139519	dsDNA	New,	29	2013.039a-dB.A.v3.Chilikevirus	http://ictvonline.org/taxonomyHistory.asp?taxnode_id=20140512	cluster_9	cluster_37	cluster_64	cluster_308	cluster_5	cluster_50	cluster_304
T216	T57	FM201282	197244507	94	5a9f18574210e31fea7db8382a53f87e	55.617	20344	1	8ddc577843340fce4028127bc26ae2b1	66530	Pseudomonas phage LMA2 complete genome.	Pseudomonas phage LMA2	Pseudomonas phage LMA2	Pseudomonas aeruginosa	Pseudomonas aeruginosa	Pseudomonas	Pseudomonadaceae	Caudovirales	Myoviridae		Pbunalikevirus	Pseudomonas phage LMA2	Bacteria	Pseudomonas phage LMA2 (FM201282)	0		dsDNA	Moved,	27	2011.010aB.A.v2.Caudovirales_genus-ren	http://ictvonline.org/taxonomyHistory.asp?taxnode_id=20140086	cluster_9	cluster_48	cluster_80	cluster_336	cluster_18	cluster_101	cluster_429
T217	T389	JN051154	355344322	57	8f53f35e0493e8ffc39873e2c4685adf	47.6074	11576	1	e4f8ac4f416ae853eb0bb1d90be164af	38013	Pediococcus phage clP1, complete genome.	Pediococcus phage clP1	Pediococcus phage clP1	NA	NA	NA	NA	Caudovirales	Siphoviridae		Phijlunalikevirus	Pediococcus phage clp1	Bacteria	Pediococcus phage clp1 (JN051154)	0	JN051154	dsDNA	New,	29	2013.010a-dB.A.v3.Phijlunalikevirus	http://ictvonline.org/taxonomyHistory.asp?taxnode_id=20140295	cluster_9	cluster_54	cluster_88	cluster_153	cluster_31	cluster_25	cluster_194
T218	T698	AF068845	4336037	92	848b757a08e3be234c2ae354f372bf08	68.1137	16776	1	07ecbb1cc4af024b2db2ad3725c948a6	52797	Mycobacteriophage TM4, complete genome.	Mycobacterium phage TM4	Mycobacterium phage TM4	NA	NA	NA	NA	Caudovirales	Siphoviridae		Tm4likevirus	Mycobacterium phage TM4	Bacteria	Mycobacterium phage TM4 (AF068845)	1	AF068845	dsDNA	New,	29	2013.022a-dB.A.v3.Tm4likevirus	http://ictvonline.org/taxonomyHistory.asp?taxnode_id=20140413	cluster_9	cluster_40	cluster_72	cluster_50	cluster_25	cluster_122	cluster_447
T219	T91	JN153085	339753554	85	7ce6d0de47e31181da3036a8f6185823	63.8066	15899	1	d17f24ce5a331ea3e2164a31a66889e0	51421	Mycobacterium phage Doom, complete genome.	Mycobacterium phage Doom	Mycobacterium phage Doom	Mycobacterium smegmatis mc2 155	Mycobacterium smegmatis	Mycobacterium	Mycobacteriaceae	Caudovirales	Siphoviridae		L5likevirus	Mycobacterium phage doom	Bacteria	Mycobacterium phage doom (JN153085)	0	JN153085	dsDNA	New,	29	2013.016aB.A.v3.L5likevirus_62sp	http://ictvonline.org/taxonomyHistory.asp?taxnode_id=20140350	cluster_9	cluster_71	cluster_110	cluster_51	cluster_25	cluster_125	cluster_466
T22	T53	AB370268	161958537	67	2c447e6abb2ec5d8b29da3fb79ea1293	35.6304	13487	1	cdb3b2c6fba8fdb0dbd79a847cc5ad0c	43011	Staphylococcus phage phiMR11 DNA, complete genome.	Staphylococcus phage phiMR11	Staphylococcus phage phiMR11	Staphylococcus aureus	Staphylococcus aureus	Staphylococcus	Staphylococcaceae	Caudovirales	Siphoviridae		Phietalikevirus	Staphylococcus phage phimr11	Bacteria	Staphylococcus phage phimr11 (AB370268)	0	AB370268	dsDNA	New,	29	2013.042a-lB.A.v3.Siphoviridae_3gen	http://ictvonline.org/taxonomyHistory.asp?taxnode_id=20140546	cluster_9	cluster_68	cluster_96	cluster_52	cluster_31	cluster_109	cluster_309
T220	T36	DQ126339	155030137	55	1b10570a72a9ab9a7d026a97c5751684	48.972	12288	1	a9771b527f7b428d8313c92f2e7d429f	39104	Enterobacteria phage phiV10, complete genome.	Escherichia phage phiV10	Escherichia phage phiV10	Escherichia coli O157:H7	Escherichia coli	Escherichia	Enterobacteriaceae	Caudovirales	Podoviridae		Epsilon15likevirus	Escherichia phage PhiV10	Bacteria	Escherichia phage PhiV10 (DQ126339)	0		dsDNA	Moved,	27	2011.010aB.A.v2.Caudovirales_genus-ren	http://ictvonline.org/taxonomyHistory.asp?taxnode_id=20140163	cluster_9	cluster_36	cluster_11	cluster_53	cluster_12	cluster_27	cluster_172
T222	T594	CP000917	182630511	170	49ab669f7db6a23d3cd030b9b6ad1b75	39.9005	29196	1	0f6cdee9aac23b4e414f6c1788c448d3	111382	Enterobacteria phage EPS7, complete genome.	Escherichia phage Eps7	Escherichia phage Eps7	Escherichia coli, Salmonella typhimurium, Salmonella enteritidis	NA	Escherichia	Enterobacteriaceae	Caudovirales	Siphoviridae		T5likevirus	Escherichia phage Eps7	Bacteria	Escherichia phage Eps7 (CP000917)	0		dsDNA	New,	27	2012.005aB.A.v2.T5likevirus-6sp	http://ictvonline.org/taxonomyHistory.asp?taxnode_id=20140220	cluster_8	cluster_39	cluster_70	cluster_54	cluster_19	cluster_100	cluster_354
T223	T267	EU408779	171706090	31	8f96ae87ae44dd6ac8accbc78784db86	38.6512	4590	1	272c3de1d43bd6727af68626d0f39fd0	14398	Bacillus phage AP50, complete genome.	Bacillus phage AP50	Bacillus phage AP50	Bacillus anthracis	Bacillus anthracis	Bacillus	Bacillaceae	Unassigned	Tectiviridae		Tectivirus	Bacillus phage AP50	Bacteria	Bacillus phage AP50 (EU408779)	0		dsDNA	Renamed,	14	ICTV 6th Report	http://ictvonline.org/taxonomyHistory.asp?taxnode_id=20143674	cluster_3	cluster_9	cluster_20	cluster_55	cluster_13	cluster_83	cluster_111
T224	T634	DQ535032	108861344	130	d586c8c5d410946f32386a2d97fb8bcc	35.1108	24643	1	997c9549e92d3a6097f69084af57820b	79232	Lactococcus lactis phage KSY1, complete genome.	Lactococcus phage KSY1	Lactococcus phage KSY1	NA	NA	NA	NA	Caudovirales	Podoviridae		Unassigned	Lactococcus phage KSY1	Bacteria	Lactococcus phage KSY1 (DQ535032)	0		dsDNA	New,	25	2008.041B.KSY1species	http://ictvonline.org/taxonomyHistory.asp?taxnode_id=20140179	cluster_9	cluster_2	cluster_5	cluster_56	cluster_31	cluster_75	cluster_389
T226	T26	NC007809	89155211	85	d792364f37afae3772fd1b8c6f9a2cf5	64.4635	18876	1	8824ffee4172f22bd16367b0b79e70af	59446	Pseudomonas phage M6, complete genome.	Pseudomonas phage M6	Pseudomonas phage M6	Pseudomonas aeruginosa	Pseudomonas aeruginosa	Pseudomonas	Pseudomonadaceae	Caudovirales	Siphoviridae		Yualikevirus	Pseudomonas phage M6	Bacteria	Pseudomonas phage M6 (NC007809)	0		dsDNA	New,	27	2012.008a-dB.A.v3.Yualikevirus	http://ictvonline.org/taxonomyHistory.asp?taxnode_id=20140237	cluster_9	cluster_42	cluster_74	cluster_67	cluster_25	cluster_53	cluster_106
T228	T66	DQ398047	88910489	81	aa7b4e9868c819dda160f2888a701ca7	59.711	20069	1	fadf53b2d17dc3359b9a298a02153896	64494	Mycobacteriophage PBI1, complete genome.	Mycobacterium phage PBI1	Mycobacterium phage PBI1	NA	NA	NA	NA	Caudovirales	Siphoviridae		Pbiunalikevirus	Mycobacterium phage PBI1	Bacteria	Mycobacterium phage PBI1 (DQ398047)	1	DQ398047	dsDNA	New,	29	2013.019a-dB.A.v4.Pbiunalikevirus	http://ictvonline.org/taxonomyHistory.asp?taxnode_id=20140395	cluster_9	cluster_27	cluster_48	cluster_57	cluster_25	cluster_88	cluster_410
T229	T188	JF719730	350280560	11	1f2ae712996359ccc2bdbe0ed736391e	45.72	2349	1	510d42d56729be2395d6eac557207ea8	5577	Enterobacteria phage G4 isolate G4_2_FR, complete genome.	Enterobacteria phage G4	Enterobacteria phage G4	Escherichia coli IJ1862	Escherichia coli	Escherichia	Enterobacteriaceae	Unassigned	Microviridae		Microvirus	Enterobacteria phage G4	Bacteria	Enterobacteria phage G4 (JF719730)	0		ssDNA	Renamed,	18	ICTV 7th Report	http://ictvonline.org/taxonomyHistory.asp?taxnode_id=20142635	cluster_1	cluster_32	cluster_57	cluster_230	cluster_15	cluster_79	cluster_395
T23	T83	GQ153917	262064152	10	9c2d0b70a8479ce5bd557b8648f8e140	40.7437	2056	1	aa2c4e3c685218fc6b97c7eeae041153	6407	Mutant Enterobacteria phage f1 isolate F1_2, complete genome.	Enterobacteria phage f1	Enterobacteria phage f1	NA	NA	NA	NA	Unassigned	Inoviridae		Inovirus	Enterobacteria phage f1	Bacteria	Enterobacteria phage f1 (GQ153917)	0		ssDNA	New,	23	ICTV 8th Report	http://ictvonline.org/taxonomyHistory.asp?taxnode_id=20142459	cluster_2	cluster_55	cluster_89	cluster_351	cluster_30	cluster_123	cluster_464
T230	T149	JN624851	345286837	69	c0baf637488663a8c917a258b8970d19	66.1455	13731	1	938c0dfbff78601d836875e221322060	42594	Mycobacterium phage Redi, complete genome.	Mycobacterium phage Redi	Mycobacterium phage Redi	Mycobacterium smegmatis mc2 155	Mycobacterium smegmatis	Mycobacterium	Mycobacteriaceae	Caudovirales	Siphoviridae		Charlielikevirus	Mycobacterium phage redi	Bacteria	Mycobacterium phage redi (JN624851)	0	JN624851	dsDNA	New,	29	2013.012a-dB.A.v3.Charlielikevirus	http://ictvonline.org/taxonomyHistory.asp?taxnode_id=20140304	cluster_9	cluster_75	cluster_38	cluster_58	cluster_25	cluster_76	cluster_37
T231	T315	JN006061	339752367	140	a4eba3d8b1a57d74f2513a5adb22dad8	63.0174	23325	1	cadf24046419e47b1dfd9626678c1358	75933	Mycobacterium phage Toto, complete genome.	Mycobacterium phage Toto	Mycobacterium phage Toto	Mycobacterium smegmatis mc2 155	Mycobacterium smegmatis	Mycobacterium	Mycobacteriaceae	Caudovirales	Siphoviridae		Cjwunalikevirus	Mycobacterium phage toto	Bacteria	Mycobacterium phage toto (JN006061)	0	JN006061	dsDNA	New,	29	2013.014a-dB.A.v3.Cjwunalikevirus	http://ictvonline.org/taxonomyHistory.asp?taxnode_id=20140318	cluster_9	cluster_75	cluster_65	cluster_310	cluster_25	cluster_120	cluster_144
T232	T303	AM087123	157310599	61	6e3e03a8aa66c56f3d57019ef866668b	36.803	11626	1	60ac284428af66a0822f38adf63065d8	38179	Acidianus filamentous virus 8, partial viral genome.	Acidianus filamentous virus 8	Acidianus filamentous virus 8	NA	NA	NA	NA	Ligamenvirales	Lipothrixviridae		Betalipothrixvirus	Acidianus filamentous virus 8	Archaea	Acidianus filamentous virus 8 (AM087123)	0		dsDNA	Moved,	27	2011.008a-cB.A.v2.Ligamenvirales	http://ictvonline.org/taxonomyHistory.asp?taxnode_id=20140700	cluster_4	cluster_26	cluster_47	cluster_216	cluster_21	cluster_114	cluster_137
T233	T307	DQ398042	170280415	64	8e9bdafc5d7eaa1015d6a92816fc042c	66.7218	13904	1	cbd500363940ff37c190d8ba2a3f896d	42289	Mycobacterium phage Halo, complete genome.	Mycobacterium phage Halo	Mycobacterium phage Halo	NA	NA	NA	NA	Caudovirales	Siphoviridae		Halolikevirus	Mycobacterium phage halo	Bacteria	Mycobacterium phage halo (DQ398042)	1	DQ398042	dsDNA	New,	29	2013.007a-dB.A.v3.Halolikevirus	http://ictvonline.org/taxonomyHistory.asp?taxnode_id=20140259	cluster_9	cluster_40	cluster_32	cluster_215	cluster_25	cluster_122	cluster_463
T234	T139	JF937103	339784012	90	f9744199d7e91ffeb5a806f3d2a3958c	63.6371	16406	1	0dd6fd72bfb82b0830b947bc5ca63b9f	51426	Mycobacterium phage Museum, complete genome.	Mycobacterium phage Museum	Mycobacterium phage Museum	Mycobacterium smegmatis mc2 155	Mycobacterium smegmatis	Mycobacterium	Mycobacteriaceae	Caudovirales	Siphoviridae		L5likevirus	Mycobacterium phage museum	Bacteria	Mycobacterium phage museum (JF937103)	0	JF937103	dsDNA	New,	29	2013.016aB.A.v3.L5likevirus_62sp	http://ictvonline.org/taxonomyHistory.asp?taxnode_id=20140339	cluster_9	cluster_71	cluster_110	cluster_59	cluster_25	cluster_125	cluster_29
T235	T545	JF937091	339782578	147	af717dd04048385771c1866537f0c31b	62.8572	23144	1	5ae5f419f6e38a603aa7e6c4b679dd46	74997	Mycobacterium phage Bask21, complete genome.	Mycobacterium phage Bask21	Mycobacterium phage Bask21	Mycobacterium smegmatis mc2 155	Mycobacterium smegmatis	Mycobacterium	Mycobacteriaceae	Caudovirales	Siphoviridae		Cjwunalikevirus	Mycobacterium phage Bask21	Bacteria	Mycobacterium phage Bask21 (JF937091)	0	JF937091	dsDNA	New,	29	2013.014a-dB.A.v3.Cjwunalikevirus	http://ictvonline.org/taxonomyHistory.asp?taxnode_id=20140314	cluster_9	cluster_75	cluster_65	cluster_310	cluster_25	cluster_120	cluster_318
T236	T364	NC002167	9634155	61	2c21f5a9c49d1fdbeb1aef3daff3ecbc	49.7861	11951	1	a79d211e798f1e1054563c1a3943308d	39732	Enterobacteria phage HK97, complete genome.	Enterobacteria phage HK97	Enterobacteria phage HK97	Escherichia coli	Escherichia coli	Escherichia	Enterobacteriaceae	Caudovirales	Siphoviridae		Lambdalikevirus	Enterobacteria phage HK97	Bacteria	Enterobacteria phage HK97 (NC002167)	0		dsDNA	Moved,	27	2011.010aB.A.v2.Caudovirales_genus-ren	http://ictvonline.org/taxonomyHistory.asp?taxnode_id=20140204	cluster_9	cluster_63	cluster_43	cluster_60	cluster_27	cluster_115	cluster_176
T237	T613	AY370762	34485764	34	f6f7eb678bd928eb1374492ee764f40c	38.4969	5034	1	48254f51ecea8cd8644fe70389141ad6	14796	Fusellovirus SSV2, complete genome.	Sulfolobus spindle-shaped virus 2	Sulfolobus spindle-shaped virus 2	NA	NA	NA	NA	Unassigned	Fuselloviridae		Alphafusellovirus	Sulfolobus spindle-shaped virus 2	Archaea	Sulfolobus spindle-shaped virus 2 (AY370762)	0		dsDNA	New,	27	2011.001a-fB.A.v3.Betafusellovirus	http://ictvonline.org/taxonomyHistory.asp?taxnode_id=20142064	cluster_4	cluster_58	cluster_92	cluster_61	cluster_21	cluster_72	cluster_370
T239	T494	EF153632	119712510	127	dd976cc40a6bfd689a13f01bf4e07887	55.8931	22644	1	403fce5067d61ba85b33d60b253cf1ce	72415	Burkholderia ambifaria phage BcepF1, complete genome.	Burkholderia phage BcepF1	Burkholderia phage BcepF1	NA	NA	NA	NA	Caudovirales	Myoviridae		Pbunalikevirus	Burkholderia phage BcepF1	Bacteria	Burkholderia phage BcepF1 (EF153632)	0		dsDNA	Moved,	27	2011.010aB.A.v2.Caudovirales_genus-ren	http://ictvonline.org/taxonomyHistory.asp?taxnode_id=20140082	cluster_9	cluster_48	cluster_80	cluster_62	cluster_18	cluster_101	cluster_277
T241	T591	NC000872	9632937	50	eeb0b8d582a5d2828ea7f0207b65e817	37.566	12182	1	79e2ef8d717e14979b741c623555f673	40739	Streptococcus phage Sfi21, complete genome.	Streptococcus phage Sfi21	Streptococcus phage Sfi21	Streptococcus thermophilus	Streptococcus thermophilus	Streptococcus	Streptococcaceae	Caudovirales	Siphoviridae		Sfi21dtunalikevirus	Streptococcus phage Sfi21	Bacteria	Streptococcus phage Sfi21 (NC000872)	0	AF115103	dsDNA	New,	29	2013.036a-dB.A.v3.Sfi21dtunalikevirus	http://ictvonline.org/taxonomyHistory.asp?taxnode_id=20140495	cluster_9	cluster_59	cluster_94	cluster_63	cluster_30	cluster_130	cluster_351
T242	T617	JN398368	342239992	104	6e0bc46fd989109abb1c7b66a670980e	61.3693	18437	1	b2ee46d55c95f8dd4ae597af9ea61678	57387	Mycobacterium phage GUmbie, complete genome.	Mycobacterium phage GUmbie	Mycobacterium phage GUmbie	Mycobacterium smegmatis mc2 155	Mycobacterium smegmatis	Mycobacterium	Mycobacteriaceae	Caudovirales	Siphoviridae		Che8likevirus	Mycobacterium phage gumbie	Bacteria	Mycobacterium phage gumbie (JN398368)	0	JN398368	dsDNA	New,	29	2013.008a-dB.A.v3.Che8likevirus	http://ictvonline.org/taxonomyHistory.asp?taxnode_id=20140266	cluster_9	cluster_75	cluster_105	cluster_64	cluster_25	cluster_97	cluster_373
T243	T4	JX042579	394775317	99	d953670a2ec601a9c3fe974de3d972be	67.2828	18975	1	93226c9602cf2a43e2f657a632c3d207	61567	Mycobacteriophage MacnCheese, complete genome.	Mycobacterium phage macncheese	Mycobacterium phage macncheese	Mycobacterium smegmatis mc2 155	Mycobacterium smegmatis	Mycobacterium	Mycobacteriaceae	Caudovirales	Siphoviridae		Tm4likevirus	Mycobacterium phage macncheese	Bacteria	Mycobacterium phage macncheese (JX042579)	0	JX042579	dsDNA	New,	29	2013.022a-dB.A.v3.Tm4likevirus	http://ictvonline.org/taxonomyHistory.asp?taxnode_id=20140419	cluster_9	cluster_40	cluster_72	cluster_65	cluster_25	cluster_122	cluster_204
T244	T435	EF056009	117650898	72	4ad1edb5fb1c9d8a60b6cdb4c3ce765b	41.304	22029	1	d84491d608dc2a39d83dcf63c3a20276	70153	Enterobacteria phage N4, complete genome.	Escherichia phage N4	Escherichia phage N4	Escherichia coli K-12	Escherichia coli	Escherichia	Enterobacteriaceae	Caudovirales	Podoviridae		N4likevirus	Escherichia phage N4	Bacteria	Escherichia phage N4 (EF056009)	1		dsDNA	Moved,	27	2011.010aB.A.v2.Caudovirales_genus-ren	http://ictvonline.org/taxonomyHistory.asp?taxnode_id=20140169	cluster_8	cluster_3	cluster_6	cluster_66	cluster_4	cluster_34	cluster_231
T245	T508	KF024722	529281895	94	907fc8952af305d83a9d05cc0bf8163c	68.9843	21763	1	476d833177580eefa951dd42205c9712	67324	Mycobacterium phage TA17A, complete genome.	Mycobacterium phage TA17A	*L5likevirus	Mycobacterium smegmatis mc2 155	Mycobacterium smegmatis	Mycobacterium	Mycobacteriaceae	Caudovirales	Siphoviridae		L5likevirus	Mycobacterium phage Ta17a	Bacteria	Mycobacterium phage Ta17a (KF024722)	0	JN400277	dsDNA	New,	29	2013.016aB.A.v3.L5likevirus_62sp	http://ictvonline.org/taxonomyHistory.asp?taxnode_id=20140326	cluster_9	cluster_67	cluster_106	cluster_326	cluster_25	cluster_113	cluster_386
T246	T556	AM749441	161513929	77	7c2eebf595b46ce00f1f780f1a591084	64.262	18258	1	2929a20d571800499e3b3d9e7d35efde	58663	Pseudomonas phage YuA, complete genome.	Pseudomonas phage YuA	Pseudomonas phage YuA	Pseudomonas aeruginosa	Pseudomonas aeruginosa	Pseudomonas	Pseudomonadaceae	Caudovirales	Siphoviridae		Yualikevirus	Pseudomonas phage Yua	Bacteria	Pseudomonas phage Yua (AM749441)	1		dsDNA	New,Assigned as Type Species,	27	2012.008a-dB.A.v3.Yualikevirus	http://ictvonline.org/taxonomyHistory.asp?taxnode_id=20140238	cluster_9	cluster_42	cluster_74	cluster_67	cluster_25	cluster_53	cluster_324
T248	T199	EF160123	121621816	53	99d45476a499e837e54a4d37370baa0c	49.8383	13817	1	a60cb73aba18db933330abf74c5e1b61	45445	Erwinia amylovora phage Era103, complete genome.	Erwinia amylovora phage Era103	Erwinia amylovora phage Era103	NA	NA	NA	NA	Caudovirales	Podoviridae	Autographivirinae	Sp6likevirus	Erwinia amylovora phage Era103	Bacteria	Erwinia amylovora phage Era103 (EF160123)	0		dsDNA	Moved,	27	2011.010aB.A.v2.Caudovirales_genus-ren	http://ictvonline.org/taxonomyHistory.asp?taxnode_id=20140136	cluster_9	cluster_70	cluster_54	cluster_68	cluster_20	cluster_78	cluster_66
T249	T107	DQ398044	88910187	99	40021eef4884b16788ce96ae3c6ca4d7	69.1058	22614	1	879334685db512ce3d3b072d5dc88b2f	70654	Mycobacteriophage Cooper, complete genome.	Mycobacterium phage Cooper	Mycobacterium phage Cooper	NA	NA	NA	NA	Caudovirales	Siphoviridae		Pgonelikevirus	Mycobacterium phage cooper	Bacteria	Mycobacterium phage cooper (DQ398044)	0	DQ398044	dsDNA	New,	29	2013.020a-dB.A.v4.Pgonelikevirus	http://ictvonline.org/taxonomyHistory.asp?taxnode_id=20140403	cluster_9	cluster_67	cluster_106	cluster_378	cluster_25	cluster_113	cluster_5
T25	T299	KC677662	513076257	73	410c48a72ea05ef1b86c6df63e17298b	56.3084	18542	1	588f320708ed45ce4028ceb4a9b20fe3	59254	Salmonella phage iEPS5, complete genome.	Salmonella phage iEPS5	Salmonella phage iEPS5	Salmonella enterica serovar Typhimurium SL1344	Salmonella enterica	Salmonella	Enterobacteriaceae	Caudovirales	Siphoviridae		Chilikevirus	Salmonella phage iEPS5	Bacteria	Salmonella phage iEPS5 (KC677662)	0	KC677662	dsDNA	New,	29	2013.039a-dB.A.v3.Chilikevirus	http://ictvonline.org/taxonomyHistory.asp?taxnode_id=20140510	cluster_9	cluster_37	cluster_64	cluster_308	cluster_5	cluster_50	cluster_133
T250	T650	AJ536073	343429951	30	0e5b1ef70339bb55c6561bad6244d3f3	39.7294	4785	1	cc0dbe1927253853b12591ccc31a8e41	14931	Bacillus phage pGIL01, complete genome.	Bacillus phage pGIL01	Bacillus phage Bam35	Bacillus thuringiensis serovar israelensis	Bacillus thuringiensis	Bacillus	Bacillaceae	Unassigned	Tectiviridae		Tectivirus	Bacillus phage Bam35	Bacteria	Bacillus phage Bam35 (AJ536073)	0		dsDNA	New,	23	ICTV 8th Report	http://ictvonline.org/taxonomyHistory.asp?taxnode_id=20143675	cluster_3	cluster_9	cluster_20	cluster_148	cluster_13	cluster_83	cluster_401
T251	T641	JF704108	339781213	126	2ed571de5dec6b142101e136b9f76277	58.7807	22757	1	873a3ef6ce384940e2de08291cc2c271	74914	Mycobacterium phage JoeDirt, complete sequence.	Mycobacterium phage JoeDirt	Mycobacterium phage JoeDirt	Mycobacterium smegmatis mc2 155	Mycobacterium smegmatis	Mycobacterium	Mycobacteriaceae	Caudovirales	Siphoviridae		Bronlikevirus	Mycobacterium phage joedirt	Bacteria	Mycobacterium phage joedirt (JF704108)	0	JF704108	dsDNA	New,	29	2013.017a-dB.A.v3.Bronlikevirus	http://ictvonline.org/taxonomyHistory.asp?taxnode_id=20140384	cluster_9	cluster_20	cluster_36	cluster_196	cluster_25	cluster_80	cluster_396
T253	T108	JX887877	409131817	53	063f3e24fa6a36d2910db0023cc1df24	37.7884	10649	1	5cc6babf02111826b589bffffa242769	36932	Bacillus phage BMBtp2, complete genome.	Bacillus phage BMBtp2	Bacillus phage BMBtp2	Bacillus thuringiensis subsp. tenebrionis YBT-1765	NA	Bacillus	Bacillaceae	Caudovirales	Siphoviridae		Tp2unalikevirus	Bacillus phage BMBtp2	Bacteria	Bacillus phage BMBtp2 (JX887877)	0	JX887877	dsDNA	New,	29	2013.027a-dB.A.v3.Tp2unalikevirus	http://ictvonline.org/taxonomyHistory.asp?taxnode_id=20140442	cluster_9	cluster_66	cluster_7	cluster_69	cluster_31	cluster_0	cluster_6
T254	T429	AY135739	33413698	44	7ffe1c618206b564cecdbb864c90e4a2	51.7226	10254	1	cc8e7f75e3be88bfdbffe15f00cd08c9	32684	Bacteriophage WPhi, complete genome.	Enterobacteria phage WPhi	Enterobacteria phage WPhi	Escherichia coli W strain ATCC9637	Escherichia coli	Escherichia	Enterobacteriaceae	Caudovirales	Myoviridae	Peduovirinae	P2likevirus	Enterobacteria phage Wphi	Bacteria	Enterobacteria phage Wphi (AY135739)	0		dsDNA	Moved,	27	2011.010aB.A.v2.Caudovirales_genus-ren	http://ictvonline.org/taxonomyHistory.asp?taxnode_id=20140018	cluster_5	cluster_61	cluster_68	cluster_70	cluster_26	cluster_126	cluster_225
T255	T79	AF338467	429864706	55	376fa15fe81e9be3163ccc416e4f1d3e	53.2855	14503	1	b48aace32dde80f746b2f1e07ab5cd30	46675	Synechococcus phage P60, complete genome.	Synechococcus phage P60	Synechococcus phage P60	Synechococcus sp. WH7805	NA	Synechococcus	NA	Caudovirales	Podoviridae	Autographivirinae	Unassigned	Synechococcus phage P60	Bacteria	Synechococcus phage P60 (AF338467)	0		dsDNA	New,	25	2008.053B.v2.P60-Sp	http://ictvonline.org/taxonomyHistory.asp?taxnode_id=20140143	cluster_9	cluster_70	cluster_30	cluster_71	cluster_23	cluster_116	cluster_456
T257	T172	KJ540270	633267644	8	f2b312373e4f0c82423fa6fbb3b8a2eb	46.0725	1840	1	5224261debf5f42ed17a9ee8ad8896c4	7091	Vibrio phage CTX plasmid pCTX-3 Kan, complete sequence.	Vibrio phage CTX	Vibrio phage CTX	NA	NA	NA	NA	Unassigned	Inoviridae		Inovirus	Vibrio phage CTX	Bacteria	Vibrio phage CTX (KJ540270)	0		ssDNA	New,	18	ICTV 7th Report	http://ictvonline.org/taxonomyHistory.asp?taxnode_id=20142476	cluster_2	cluster_52	cluster_40	cluster_203	cluster_16	cluster_91	cluster_150
T258	T97	AY441783	41323049	32	c3ecf3b70ea4af0a2a7449d069fabdc7	48.3407	5173	1	730264e33fa256df5dc85a2409098739	14946	Bacteriophage PR772, complete genome.	Enterobacteria phage PR772	Enterobacteria phage PRD1	NA	NA	NA	NA	Unassigned	Tectiviridae		Tectivirus	Enterobacteria phage PRD1	Bacteria	Enterobacteria phage PRD1 (AY441783)	1		dsDNA	Renamed,	14	ICTV 6th Report	http://ictvonline.org/taxonomyHistory.asp?taxnode_id=20143676	cluster_3	cluster_47	cluster_79	cluster_335	cluster_29	cluster_129	cluster_471
T259	T562	AJ854042	62147343	52	2573cefaa527a2571c9c6dcb7ab260dd	35.6561	9110	1	1b7b66fa402576f67519c34c1e13523b	31787	Acidianus filamentous virus 2, partial genome.	Acidianus filamentous virus 2	Acidianus filamentous virus 2	Acidianus pozzuoliensis strain F28	NA	Acidianus	Sulfolobaceae	Ligamenvirales	Lipothrixviridae		Deltalipothrixvirus	Acidianus filamentous virus 2	Archaea	Acidianus filamentous virus 2 (AJ854042)	1		dsDNA	Moved,	27	2011.008a-cB.A.v2.Ligamenvirales	http://ictvonline.org/taxonomyHistory.asp?taxnode_id=20140704	cluster_4	cluster_26	cluster_8	cluster_72	cluster_21	cluster_56	cluster_330
T26	T274	FQ482083	311875083	118	946a41a9ff3accbae9a01b9665a9568e	43.8302	24525	1	254aacdff38d92b33f6917700b7a0fa1	84565	Erwinia amylovora phage phiEa104 complete genome.	Erwinia phage phiEa104	Erwinia phage phiEa21-4	NA	NA	NA	NA	Caudovirales	Myoviridae		Felixounalikevirus	Erwinia phage phiEa21-4	Bacteria	Erwinia phage phiEa21-4 (FQ482083)	0		dsDNA	Moved,	27	2011.010aB.A.v2.Caudovirales_genus-ren	http://ictvonline.org/taxonomyHistory.asp?taxnode_id=20140071	cluster_8	cluster_35	cluster_62	cluster_129	cluster_19	cluster_104	cluster_435
T260	T174	FJ373894	226973481	216	7d9630b1b3882d81fa18c28afd836cc9	50.3981	48611	1	ffdedbc370c20a044e0da25f0fcb610e	158006	Shigella phage phiSboM-AG3, complete genome.	Shigella phage Ag3	Shigella phage Ag3	Shigella boydii	Shigella boydii	Shigella	Enterobacteriaceae	Caudovirales	Myoviridae		Viunalikevirus	Shigella phage Ag3	Bacteria	Shigella phage Ag3 (FJ373894)	0		dsDNA	New,	27	2012.007a-dB.A.v2.Viunalikevirus	http://ictvonline.org/taxonomyHistory.asp?taxnode_id=20140113	cluster_8	cluster_74	cluster_98	cluster_73	cluster_6	cluster_52	cluster_52
T262	T17	JX412914	401823911	10	11a7d0e2fad3dfe5122b07b4de571bab	40.7679	2056	1	d60f279044c87291f5950e5ccedbb2e2	6407	Enterobacteria phage M13 isolate WT variety Rutgers, complete genome.	Enterobacteria phage M13	Enterobacteria phage M13	Escherichia coli	Escherichia coli	Escherichia	Enterobacteriaceae	Unassigned	Inoviridae		Inovirus	Enterobacteria phage M13	Bacteria	Enterobacteria phage M13 (JX412914)	1		ssDNA	Merged,Assigned as Type Species,	18	ICTV 7th Report	http://ictvonline.org/taxonomyHistory.asp?taxnode_id=20142465	cluster_2	cluster_55	cluster_89	cluster_351	cluster_30	cluster_123	cluster_464
T263	T72	JF937100	339783583	89	c6f0e4853d3ece349aa0cdeeafea93ea	63.7603	15649	1	127d763e2cc90485a87db63dbcb27e87	50486	Mycobacterium phage Lesedi, complete genome.	Mycobacterium phage Lesedi	Mycobacterium phage Lesedi	Mycobacterium smegmatis mc2 155	Mycobacterium smegmatis	Mycobacterium	Mycobacteriaceae	Caudovirales	Siphoviridae		L5likevirus	Mycobacterium phage lesedi	Bacteria	Mycobacterium phage lesedi (JF937100)	0	JF937100	dsDNA	New,	29	2013.016aB.A.v3.L5likevirus_62sp	http://ictvonline.org/taxonomyHistory.asp?taxnode_id=20140340	cluster_9	cluster_71	cluster_110	cluster_288	cluster_25	cluster_125	cluster_450
T264	T500	JN408461	342221238	92	e7375ae1833fba4da8b9eac7cfce57fb	64.464	16511	1	47ffdf12c59446fecac3afb68d9ecc16	53526	Mycobacterium phage Trixie, complete genome.	Mycobacterium phage Trixie	Mycobacterium phage Trixie	Mycobacterium smegmatis mc2 155	Mycobacterium smegmatis	Mycobacterium	Mycobacteriaceae	Caudovirales	Siphoviridae		L5likevirus	Mycobacterium phage trixie	Bacteria	Mycobacterium phage trixie (JN408461)	0	JN408461	dsDNA	New,	29	2013.016aB.A.v3.L5likevirus_62sp	http://ictvonline.org/taxonomyHistory.asp?taxnode_id=20140324	cluster_9	cluster_71	cluster_110	cluster_74	cluster_25	cluster_125	cluster_283
T265	T256	JN984867	359840885	57	a6ddda722e7ccf057ea4fb7aa5292c6f	54.4207	13499	1	a37c65b5afb71ae4f91511b9ff786ac4	44077	Shigella phage EP23, complete genome.	Shigella phage EP23	Shigella phage EP23	Shigella sonnei	Shigella sonnei	Shigella	Enterobacteriaceae	Caudovirales	Siphoviridae		Hk578likevirus	Shigella phage EP23	Bacteria	Shigella phage EP23 (JN984867)	0	JN984867	dsDNA	New,	29	2013.029a-dB.A.v3.Hk578likevirus	http://ictvonline.org/taxonomyHistory.asp?taxnode_id=20140452	cluster_9	cluster_51	cluster_50	cluster_75	cluster_24	cluster_99	cluster_104
T266	T235	JF937099	339783485	97	0a1b1b4eee83db74d6ea81cf314a1f08	63.6393	16191	1	68c99547d3edc33539b862e99137af73	52169	Mycobacterium phage JC27, complete genome.	Mycobacterium phage JC27	Mycobacterium phage JC27	Mycobacterium smegmatis mc2 155	Mycobacterium smegmatis	Mycobacterium	Mycobacteriaceae	Caudovirales	Siphoviridae		L5likevirus	Mycobacterium phage JC27	Bacteria	Mycobacterium phage JC27 (JF937099)	0	JF937099	dsDNA	New,	29	2013.016aB.A.v3.L5likevirus_62sp	http://ictvonline.org/taxonomyHistory.asp?taxnode_id=20140354	cluster_9	cluster_71	cluster_110	cluster_76	cluster_25	cluster_125	cluster_90
T267	T431	JN408459	342221056	86	486db81420f647589c076ce684dc3337	60.8575	15880	1	056d72effd10725119e634261a6dc7e5	50965	Mycobacterium phage Cuco, complete genome.	Mycobacterium phage Cuco	Mycobacterium phage Cuco	Mycobacterium smegmatis mc2 155	Mycobacterium smegmatis	Mycobacterium	Mycobacteriaceae	Caudovirales	Siphoviridae		L5likevirus	Mycobacterium phage cuco	Bacteria	Mycobacterium phage cuco (JN408459)	0	JN408459	dsDNA	New,	29	2013.016aB.A.v3.L5likevirus_62sp	http://ictvonline.org/taxonomyHistory.asp?taxnode_id=20140370	cluster_9	cluster_71	cluster_110	cluster_343	cluster_25	cluster_125	cluster_228
T268	T302	EU100883	156905189	117	517ba01e7b69650ccaea6d860f1437c0	57.7618	27048	1	e18be5f23d29f491656934f899e743bd	84201	Thermus phage P23-45, complete genome.	Thermus phage P2345	Thermus phage P2345	Thermus thermophilus	Thermus thermophilus	Thermus	Thermaceae	Caudovirales	Siphoviridae		P23likevirus	Thermus phage P2345	Bacteria	Thermus phage P2345 (EU100883)	1	EU100883	dsDNA	New,	29	2013.024a-dB.A.v3.P23likevirus	http://ictvonline.org/taxonomyHistory.asp?taxnode_id=20140426	cluster_9	cluster_15	cluster_27	cluster_179	cluster_2	cluster_29	cluster_214
T27	T265	EU221285	166202257	54	e5c9c3ea7a86bd5965af97a37144df29	34.7244	8681	1	4390a7f237c84cce550191f9f29a8dc8	29305	Lactococcus phage bIBB29, complete genome.	Lactococcus phage bIBB29	Lactococcus phage bIBB29	NA	NA	NA	NA	Caudovirales	Siphoviridae		Skunalikevirus	Lactococcus phage Bibb29	Bacteria	Lactococcus phage Bibb29 (EU221285)	0	EU221285	dsDNA	New,	29	2013.035a-dB.A.v3.Skunalikevirus	http://ictvonline.org/taxonomyHistory.asp?taxnode_id=20140485	cluster_9	cluster_72	cluster_101	cluster_77	cluster_31	cluster_84	cluster_109
T270	T345	HQ728524	315420875	108	43873d2f10ab0705761d6100ccac3a08	61.7863	18883	1	4483d4ebb2875f433b6f895df5c3407b	59230	Mycobacterium phage Wee, complete genome.	Mycobacterium phage Wee	Mycobacterium phage Wee	Mycobacterium smegmatis mc2155	Mycobacterium smegmatis	Mycobacterium	Mycobacteriaceae	Caudovirales	Siphoviridae		Che8likevirus	Mycobacterium phage wee	Bacteria	Mycobacterium phage wee (HQ728524)	0	HQ728524	dsDNA	New,	29	2013.008a-dB.A.v3.Che8likevirus	http://ictvonline.org/taxonomyHistory.asp?taxnode_id=20140273	cluster_9	cluster_75	cluster_105	cluster_78	cluster_25	cluster_97	cluster_163
T271	T514	EU771092	190888834	27	be09df9718f3d78796332d479d212cf4	39.9907	6064	1	bdc1fcc3bd110b76d8192552c3409895	19282	Bacillus phage phi29, complete genome.	Bacillus phage phi29	Bacillus phage phi29	Bacillus subtilis	Bacillus subtilis	Bacillus	Bacillaceae	Caudovirales	Podoviridae	Picovirinae	Phi29likevirus	Bacillus phage phi29	Bacteria	Bacillus phage phi29 (EU771092)	1		dsDNA	Moved,	27	2011.010aB.A.v2.Caudovirales_genus-ren	http://ictvonline.org/taxonomyHistory.asp?taxnode_id=20140152	cluster_3	cluster_56	cluster_59	cluster_227	cluster_29	cluster_112	cluster_295
T272	T113	KJ540263	633267764	14	719207001ff310ecb01e457b0071074a	44.6045	2767	1	298efe2abd0f92ed02a83d82ecd9dec4	10620	Vibrio cholerae strain IB4540 phage CTX genomic sequence.	Vibrio cholerae	Vibrio cholerae	NA	NA	NA	NA	Unassigned	Inoviridae		Inovirus	Vibrio phage CTX	Bacteria	Vibrio phage CTX (KJ540263)	0		ssDNA	New,	18	ICTV 7th Report	http://ictvonline.org/taxonomyHistory.asp?taxnode_id=20142476	cluster_2	cluster_52	cluster_40	cluster_254	cluster_16	cluster_91	cluster_413
T273	T566	JX080301	594134964	212	ed2739d7810e3ec5436065b05427f2c1	30.4982	41696	1	1791f0a1811684402bfc06dcbc77ed1a	141018	Staphylococcus phage A3R, complete genome.	Staphylococcus phage A3R	Staphylococcus phage G1	Staphylococcus aureus strain R19930	Staphylococcus aureus	Staphylococcus	Staphylococcaceae	Caudovirales	Myoviridae	Spounavirinae	Twortlikevirus	Staphylococcus phage G1	Bacteria	Staphylococcus phage G1 (JX080301)	0		dsDNA	New,	26	2009.009a-pB.A.v3.Spounavirinae	http://ictvonline.org/taxonomyHistory.asp?taxnode_id=20140031	cluster_8	cluster_65	cluster_103	cluster_372	cluster_31	cluster_131	cluster_334
T274	T203	AB720063	482841132	47	59074d21e2d85b400b1275842c661c95	53.3098	12615	1	53a8b5416fc2828ec6e4c96c4074db80	43870	Xanthomonas phage CP1 DNA, complete genome.	Xanthomonas phage CP1	Xanthomonas phage CP1	Xanthomonas citri	Xanthomonas citri	Xanthomonas	Lysobacteraceae	Caudovirales	Siphoviridae		Xp10likevirus	Xanthomonas phage CP1	Bacteria	Xanthomonas phage CP1 (AB720063)	0	AB720063	dsDNA	New,	29	2013.028a-dB.A.v3.Xp10likevirus	http://ictvonline.org/taxonomyHistory.asp?taxnode_id=20140448	cluster_9	cluster_28	cluster_49	cluster_79	cluster_11	cluster_20	cluster_71
T275	T310	GQ153919	262064174	10	c12597479a9f1cbd02326e049bdd3da5	40.9205	2056	1	f03f92ee810a49fbf5082a7cb99195d5	6407	Enterobacteria phage f1 isolate F1_ancestral, complete genome.	Enterobacteria phage f1	Enterobacteria phage f1	NA	NA	NA	NA	Unassigned	Inoviridae		Inovirus	Enterobacteria phage f1	Bacteria	Enterobacteria phage f1 (GQ153919)	0		ssDNA	New,	23	ICTV 8th Report	http://ictvonline.org/taxonomyHistory.asp?taxnode_id=20142459	cluster_2	cluster_55	cluster_89	cluster_351	cluster_30	cluster_123	cluster_464
T276	T264	AB971354	668235487	4	d2b5aabf53acc6268fa144c71fbed14e	48.1385	1471	1	e0c73a98f760661f6495be64437a5783	4217	Enterobacteria phage Qbeta RNA, complete genome, isolate: Anc(P1).	Enterobacteria phage Qbeta	Enterobacteria phage Qbeta	Escherichia coli	Escherichia coli	Escherichia	Enterobacteriaceae	Unassigned	Leviviridae		Allolevivirus	Enterobacteria phage Qbeta	Bacteria	Enterobacteria phage Qbeta (AB971354)	1		ssRNA(+)	Merged,Assigned as Type Species,	18	ICTV 7th Report	http://ictvonline.org/taxonomyHistory.asp?taxnode_id=20142521	cluster_7	cluster_73	cluster_112	cluster_370	cluster_22	cluster_117	cluster_458
T277	T546	KJ540268	633267841	15	3c4e74a74ee30f7bd332fcae15374764	44.6129	2827	1	ba0e46e33aa447ca93d482203b1fb046	10618	Vibrio cholerae strain PM13 phage CTX genomic sequence.	Vibrio cholerae	Vibrio cholerae	NA	NA	NA	NA	Unassigned	Inoviridae		Inovirus	Vibrio phage CTX	Bacteria	Vibrio phage CTX (KJ540268)	0		ssDNA	New,	18	ICTV 7th Report	http://ictvonline.org/taxonomyHistory.asp?taxnode_id=20142476	cluster_2	cluster_52	cluster_40	cluster_254	cluster_16	cluster_91	cluster_413
T278	T337	JN049605	339753275	97	c33fa01eecbdc77d456d6ed0da9ecac1	61.5334	15771	1	30fa3e39ec6498d9694f8f2398c7ab2c	51702	Mycobacterium phage EricB, complete genome.	Mycobacterium phage EricB	Mycobacterium phage EricB	Mycobacterium smegmatis mc2 155	Mycobacterium smegmatis	Mycobacterium	Mycobacteriaceae	Caudovirales	Siphoviridae		L5likevirus	Mycobacterium phage ericb	Bacteria	Mycobacterium phage ericb (JN049605)	0	JN049605	dsDNA	New,	29	2013.016aB.A.v3.L5likevirus_62sp	http://ictvonline.org/taxonomyHistory.asp?taxnode_id=20140329	cluster_9	cluster_71	cluster_110	cluster_252	cluster_25	cluster_125	cluster_158
T279	T678	NC001335	9625433	90	5771ebcd6a8474b40ceca21431ff3758	62.2579	15843	1	9471add90b061b7a4b5e8c415afce32a	52297	Mycobacterium phage L5 complete genome.	Mycobacterium phage L5	Mycobacterium phage L5	NA	NA	NA	NA	Caudovirales	Siphoviridae		L5likevirus	Mycobacterium phage L5	Bacteria	Mycobacterium phage L5 (NC001335)	1		dsDNA	Moved,	27	2011.010aB.A.v2.Caudovirales_genus-ren	http://ictvonline.org/taxonomyHistory.asp?taxnode_id=20140201	cluster_9	cluster_71	cluster_110	cluster_81	cluster_25	cluster_125	cluster_430
T28	T653	JN116826	359472192	66	064682dfc45e75405bcbc5c81c82a09f	62.6602	14263	1	189813ff0c3a7c91c7c3baf3cb810dac	48072	Rhodococcus phage RGL3, complete genome.	Rhodococcus phage RGL3	Rhodococcus phage RGL3	Rhodococcus globerulus	Rhodococcus globerulus	Rhodococcus	Nocardiaceae	Caudovirales	Siphoviridae		L5likevirus	Rhodococcus phage RGL3	Bacteria	Rhodococcus phage RGL3 (JN116826)	0	JN116826	dsDNA	New,	29	2013.016aB.A.v3.L5likevirus_62sp	http://ictvonline.org/taxonomyHistory.asp?taxnode_id=20140380	cluster_9	cluster_71	cluster_110	cluster_80	cluster_25	cluster_125	cluster_404
T280	T585	JF946695	384871300	94	af3ea9918337534fce6cbb9a6fcf20f7	62.4061	15751	1	37888a3b378226ff6c61a3e890e79d16	52474	Mycobacterium phage SWU1, complete genome.	Mycobacterium phage SWU1	Mycobacterium phage SWU1	Mycobacterium smegmatis mc2 155	Mycobacterium smegmatis	Mycobacterium	Mycobacteriaceae	Caudovirales	Siphoviridae		L5likevirus	Mycobacterium phage SWU1	Bacteria	Mycobacterium phage SWU1 (JF946695)	0	JF946695	dsDNA	New,	29	2013.016aB.A.v3.L5likevirus_62sp	http://ictvonline.org/taxonomyHistory.asp?taxnode_id=20140322	cluster_9	cluster_71	cluster_110	cluster_81	cluster_25	cluster_125	cluster_430
T281	T436	JF937110	339784791	92	8617400ff3dbbddeefba717d5e9dfd6f	63.6305	16129	1	c91ee92a6432cbaa0fc0798b32ba81be	51381	Mycobacterium phage KSSJEB, complete genome.	Mycobacterium phage KSSJEB	Mycobacterium phage KSSJEB	Mycobacterium smegmatis mc2 155	Mycobacterium smegmatis	Mycobacterium	Mycobacteriaceae	Caudovirales	Siphoviridae		L5likevirus	Mycobacterium phage kssjeb	Bacteria	Mycobacterium phage kssjeb (JF937110)	0	JF937110	dsDNA	New,	29	2013.016aB.A.v3.L5likevirus_62sp	http://ictvonline.org/taxonomyHistory.asp?taxnode_id=20140336	cluster_9	cluster_71	cluster_110	cluster_382	cluster_25	cluster_125	cluster_232
T282	T216	FJ483843	254547590	4	a52d924bcdc8844bf0689e59853ecd43	47.2736	1471	1	635e81f453bf61e3ddd5c7c8f0331fd4	4218	Enterobacteria phage Qbeta strain VK, complete genome.	Enterobacteria phage Qbeta	Enterobacteria phage Qbeta	Escherichia coli	Escherichia coli	Escherichia	Enterobacteriaceae	Unassigned	Leviviridae		Allolevivirus	Enterobacteria phage Qbeta	Bacteria	Enterobacteria phage Qbeta (FJ483843)	1		ssRNA(+)	Merged,Assigned as Type Species,	18	ICTV 7th Report	http://ictvonline.org/taxonomyHistory.asp?taxnode_id=20142521	cluster_7	cluster_73	cluster_112	cluster_370	cluster_22	cluster_117	cluster_458
T283	T100	HM152764	302858342	94	a6f17dfb02929556ef5a3cd856dfb020	66.3881	18601	1	8468c5d3d35b5083a36a37e69cecc25b	59598	Mycobacterium phage Angelica, complete genome.	Mycobacterium phage Angelica	Mycobacterium phage Angelica	Mycobacterium smegmatis mc2 155	Mycobacterium smegmatis	Mycobacterium	Mycobacteriaceae	Caudovirales	Siphoviridae		Tm4likevirus	Mycobacterium phage angelica	Bacteria	Mycobacterium phage angelica (HM152764)	0	HM152764	dsDNA	New,	29	2013.022a-dB.A.v3.Tm4likevirus	http://ictvonline.org/taxonomyHistory.asp?taxnode_id=20140414	cluster_9	cluster_40	cluster_72	cluster_318	cluster_25	cluster_122	cluster_2
T284	T258	JF719735	350280617	4	388a29d7cb5ea2daee39af0acad28bfa	48.233	1471	1	207e2105fb1fdb168a874079ed30475d	4195	Enterobacteria phage Qbeta isolate Qbeta_1_FR, partial genome.	Enterobacteria phage Qbeta	Enterobacteria phage Qbeta	Escherichia coli IJ1862	Escherichia coli	Escherichia	Enterobacteriaceae	Unassigned	Leviviridae		Allolevivirus	Enterobacteria phage Qbeta	Bacteria	Enterobacteria phage Qbeta (JF719735)	1		ssRNA(+)	Merged,Assigned as Type Species,	18	ICTV 7th Report	http://ictvonline.org/taxonomyHistory.asp?taxnode_id=20142521	cluster_7	cluster_73	cluster_112	cluster_370	cluster_22	cluster_117	cluster_458
T285	T255	AF227250	7689126	4	e02c5b04676d85c9573b60395fa88100	46.529	1116	1	62f32ed2f1a647e5396eb1b8b747fc27	3486	Enterobacteriophage KU1, complete genome.	Enterobacteria phage KU1	Enterobacteria phage BZ13	NA	NA	NA	NA	Unassigned	Leviviridae		Levivirus	Enterobacteria phage BZ13	Bacteria	Enterobacteria phage BZ13 (AF227250)	0		ssRNA(+)	Merged,	18	ICTV 7th Report	http://ictvonline.org/taxonomyHistory.asp?taxnode_id=20142523	cluster_7	cluster_73	cluster_112	cluster_384	cluster_22	cluster_39	cluster_246
T286	T446	FR687252	308071837	55	e7e757824a607fad98d4878eeab32e3b	53.9914	13655	1	f541f9ca0c218d5b7f0b2231437da325	44546	Pantoea phage LIMElight complete genome.	Pantoea phage LIMElight	Pantoea phage LIMElight	Pantoea agglomerans	Pantoea agglomerans	Pantoea	Enterobacteriaceae	Caudovirales	Podoviridae	Autographivirinae	Phikmvlikevirus	Pantoea phage Limelight	Bacteria	Pantoea phage Limelight (FR687252)	0		dsDNA	New,	27	2012.006aB.A.v2.PhiKMV-like-2sp	http://ictvonline.org/taxonomyHistory.asp?taxnode_id=20140127	cluster_9	cluster_70	cluster_109	cluster_82	cluster_20	cluster_37	cluster_240
T287	T671	AY954957	62086027	72	e962a66e04fa8084067a0ea2d1c565bf	33.4591	14332	1	300643026cc14a3534f278b16c48e196	44777	Bacteriophage 47, complete genome.	Staphylococcus phage 47	Staphylococcus phage 47	NA	NA	NA	NA	Caudovirales	Siphoviridae		3alikevirus	Staphylococcus phage 47	Bacteria	Staphylococcus phage 47 (AY954957)	0	AY954957	dsDNA	New,	29	2013.042a-lB.A.v3.Siphoviridae_3gen	http://ictvonline.org/taxonomyHistory.asp?taxnode_id=20140516	cluster_9	cluster_68	cluster_107	cluster_83	cluster_31	cluster_96	cluster_423
T288	T51	EU874396	197092383	86	2f3c1470432a0ceb8bf48ac9768bb655	36.4242	15112	1	2f6406e842e939b24e7868285c4a7ac7	53104	Bacillus phage IEBH, complete genome.	Bacillus phage IEBH	Bacillus phage IEBH	Bacillus thuringiensis	Bacillus thuringiensis	Bacillus	Bacillaceae	Caudovirales	Siphoviridae		Iebhlikevirus	Bacillus phage IEBH	Bacteria	Bacillus phage IEBH (EU874396)	1	EU874396	dsDNA	New,	29	2013.006a-dB.A.v3.Iebhlikevirus	http://ictvonline.org/taxonomyHistory.asp?taxnode_id=20140256	cluster_9	cluster_66	cluster_9	cluster_84	cluster_31	cluster_70	cluster_291
T289	T564	AM910650	161168236	68	988beed6ef0a6ba4fad03090141e0553	52.2477	13674	1	da5c95b911ae14cf09bbb56e109e2a17	45625	Pseudomonas phage LUZ24, complete genome.	Pseudomonas phage LUZ24	Pseudomonas phage LUZ24	Pseudomonas aeruginosa	Pseudomonas aeruginosa	Pseudomonas	Pseudomonadaceae	Caudovirales	Podoviridae		Luz24likevirus	Pseudomonas phage LUZ24	Bacteria	Pseudomonas phage LUZ24 (AM910650)	1		dsDNA	Moved,	27	2011.010aB.A.v2.Caudovirales_genus-ren	http://ictvonline.org/taxonomyHistory.asp?taxnode_id=20140166	cluster_9	cluster_14	cluster_10	cluster_85	cluster_17	cluster_98	cluster_332
T29	T648	AY954952	62086020	79	89c35932ac38591fe9649bccd5871538	34.077	14140	1	c3ecf41e326d23f0dd895fd650495774	43883	Bacteriophage 53, complete genome.	Staphylococcus phage 53	Staphylococcus phage 53	NA	NA	NA	NA	Caudovirales	Siphoviridae		Phietalikevirus	Staphylococcus phage 53	Bacteria	Staphylococcus phage 53 (AY954952)	0	AY954952	dsDNA	New,	29	2013.042a-lB.A.v3.Siphoviridae_3gen	http://ictvonline.org/taxonomyHistory.asp?taxnode_id=20140530	cluster_9	cluster_68	cluster_96	cluster_101	cluster_31	cluster_109	cluster_399
T291	T137	JN020140	339752859	92	1edd4630427f72c3704f01b1e1504561	63.7523	16070	1	35346f9a684e8091ce7525584a5df478	50988	Mycobacterium phage MrGordo, complete genome.	Mycobacterium phage MrGordo	Mycobacterium phage MrGordo	Mycobacterium smegmatis mc2 155	Mycobacterium smegmatis	Mycobacterium	Mycobacteriaceae	Caudovirales	Siphoviridae		L5likevirus	Mycobacterium phage mrgordo	Bacteria	Mycobacterium phage mrgordo (JN020140)	0	JN020140	dsDNA	New,	29	2013.016aB.A.v3.L5likevirus_62sp	http://ictvonline.org/taxonomyHistory.asp?taxnode_id=20140338	cluster_9	cluster_71	cluster_110	cluster_86	cluster_25	cluster_125	cluster_27
T292	T226	FJ848882	255985628	55	f31d7212298cd9d6ea854cd93987fb09	34.6995	9916	1	9d2f12c1fa853f87954d0f78fe8953b3	32182	Lactococcus phage CB13, complete genome.	Lactococcus phage CB13	Lactococcus phage CB13	Lactococcus lactis SMQ-404	Lactococcus lactis	Lactococcus	Streptococcaceae	Caudovirales	Siphoviridae		Skunalikevirus	Lactococcus phage CB13	Bacteria	Lactococcus phage CB13 (FJ848882)	0	FJ848882	dsDNA	New,	29	2013.035a-dB.A.v3.Skunalikevirus	http://ictvonline.org/taxonomyHistory.asp?taxnode_id=20140481	cluster_9	cluster_72	cluster_101	cluster_87	cluster_31	cluster_84	cluster_85
T293	T551	AY954967	62086037	74	69d401925ec265223641b29f95a5113f	35.7215	14240	1	0cf81ce08a1f2024ff21949b09b08de3	42431	Bacteriophage 92, complete genome.	Staphylococcus phage 92	Staphylococcus phage 92	NA	NA	NA	NA	Caudovirales	Siphoviridae		Phietalikevirus	Staphylococcus phage 92	Bacteria	Staphylococcus phage 92 (AY954967)	0	AY954967	dsDNA	New,	29	2013.042a-lB.A.v3.Siphoviridae_3gen	http://ictvonline.org/taxonomyHistory.asp?taxnode_id=20140538	cluster_9	cluster_68	cluster_96	cluster_88	cluster_31	cluster_109	cluster_320
T295	T631	KJ540258	633267687	15	423657229a504bcc6fe7ed57d8f3163e	44.5992	2830	1	36fed40b477a009569d6fb48147a3ba4	10628	Vibrio cholerae strain IB4712 phage CTX genomic sequence.	Vibrio cholerae	Vibrio cholerae	NA	NA	NA	NA	Unassigned	Inoviridae		Inovirus	Vibrio phage CTX	Bacteria	Vibrio phage CTX (KJ540258)	0		ssDNA	New,	18	ICTV 7th Report	http://ictvonline.org/taxonomyHistory.asp?taxnode_id=20142476	cluster_2	cluster_52	cluster_40	cluster_254	cluster_16	cluster_91	cluster_413
T297	T304	JN132397	356649754	149	2830650cdb6fb30f2c659667a0a79943	26.0429	39134	1	301fc3949d2b0c1175f9896bd6576e46	132662	Campylobacter phage CPX, complete genome.	Campylobacter phage CPX	Campylobacter phage CP81	Campylobacter jejuni	Campylobacter jejuni	Campylobacter	Campylobacteraceae	Caudovirales	Myoviridae	Eucampyvirinae	Cp8unalikevirus	Campylobacter phage CP81	Bacteria	Campylobacter phage CP81 (JN132397)	1	FR823450	dsDNA	New,	29	2013.004a-kB.A.v4.Eucampyvirinae	http://ictvonline.org/taxonomyHistory.asp?taxnode_id=20140121	cluster_8	cluster_41	cluster_46	cluster_271	cluster_31	cluster_31	cluster_159
T298	T115	JN699015	354998515	91	35367d579a86a05338c2f0c7ae459961	63.9318	16145	1	08b3ff58df9273d373771ed4dc176052	51813	Mycobacterium phage LHTSCC, complete genome.	Mycobacterium phage LHTSCC	Mycobacterium phage LHTSCC	Mycobacterium smegmatis mc2 155	Mycobacterium smegmatis	Mycobacterium	Mycobacteriaceae	Caudovirales	Siphoviridae		L5likevirus	Mycobacterium phage LHTSCC	Bacteria	Mycobacterium phage LHTSCC (JN699015)	0	JN699015	dsDNA	New,	29	2013.016aB.A.v3.L5likevirus_62sp	http://ictvonline.org/taxonomyHistory.asp?taxnode_id=20140366	cluster_9	cluster_71	cluster_110	cluster_324	cluster_25	cluster_125	cluster_11
T299	T6	GQ149088	240129552	11	bb2e36eb8cd7e6d9f70c92edb69def40	45.2084	2259	1	ed21a1bfacf7e30ab609cd465acb061b	6094	Enterobacteria phage St-1, complete genome.	Enterobacteria phage St-1	Enterobacteria phage St-1	Escherichia coli strain K12	Escherichia coli	Escherichia	Enterobacteriaceae	Unassigned	Microviridae		Microvirus	Enterobacteria phage St-1	Bacteria	Enterobacteria phage St-1 (GQ149088)	0		ssDNA	Renamed,	18	ICTV 7th Report	http://ictvonline.org/taxonomyHistory.asp?taxnode_id=20142638	cluster_1	cluster_32	cluster_57	cluster_297	cluster_15	cluster_79	cluster_358
T3	T394	AY150271	30266034	51	29f1b574404d857d8acab48384d7f9d3	50.8482	12415	1	d52e9c0b4f1f9d5cf4e10b3893fde1e6	39671	Enterobacteria phage epsilon15, complete genome.	Salmonella phage epsilon15	Salmonella phage epsilon15	Salmonella enterica	Salmonella enterica	Salmonella	Enterobacteriaceae	Caudovirales	Podoviridae		Epsilon15likevirus	Salmonella phage epsilon15	Bacteria	Salmonella phage epsilon15 (AY150271)	1		dsDNA	Moved,	27	2011.010aB.A.v2.Caudovirales_genus-ren	http://ictvonline.org/taxonomyHistory.asp?taxnode_id=20140164	cluster_9	cluster_36	cluster_11	cluster_89	cluster_12	cluster_27	cluster_199
T30	T133	U32222	3337249	46	c3bcd42d1403a001462f5ddbbbfc2dde	53.0858	9877	1	a428ff648f72d5191868ec6128199632	30624	Bacteriophage 186, complete sequence.	Enterobacteria phage 186	Enterobacteria phage 186	NA	NA	NA	NA	Caudovirales	Myoviridae	Peduovirinae	P2likevirus	Enterobacteria phage 186	Bacteria	Enterobacteria phage 186 (U32222)	0		dsDNA	Moved,	27	2011.010aB.A.v2.Caudovirales_genus-ren	http://ictvonline.org/taxonomyHistory.asp?taxnode_id=20140015	cluster_5	cluster_61	cluster_68	cluster_90	cluster_26	cluster_126	cluster_25
T300	T61	JF957057	339751863	96	6af68ec1092ffe51492eee0872b69fc4	63.4481	16528	1	67ccc4f7bb7c839e3f3f6085aa9836b7	53171	Mycobacterium phage BPBiebs31, complete genome.	Mycobacterium phage BBPiebs31	Mycobacterium phage BBPiebs31	Mycobacterium smegmatis mc2 155	Mycobacterium smegmatis	Mycobacterium	Mycobacteriaceae	Caudovirales	Siphoviridae		L5likevirus	Mycobacterium phage BBPiebs31	Bacteria	Mycobacterium phage BBPiebs31 (JF957057)	0	JF957057	dsDNA	New,	29	2013.016aB.A.v3.L5likevirus_62sp	http://ictvonline.org/taxonomyHistory.asp?taxnode_id=20140348	cluster_9	cluster_71	cluster_110	cluster_131	cluster_25	cluster_125	cluster_367
T302	T282	JF937106	339784358	145	5841a3fb40ac9992a4255d7af16ef6e1	62.9224	23331	1	9f4598bc099b866833f9476bfc64bcf7	75973	Mycobacterium phage SirDuracell, complete genome.	Mycobacterium phage SirDuracell	Mycobacterium phage SirDuracell	Mycobacterium smegmatis mc2 155	Mycobacterium smegmatis	Mycobacterium	Mycobacteriaceae	Caudovirales	Siphoviridae		Cjwunalikevirus	Mycobacterium phage sirduracell	Bacteria	Mycobacterium phage sirduracell (JF937106)	0	JF937106	dsDNA	New,	29	2013.014a-dB.A.v3.Cjwunalikevirus	http://ictvonline.org/taxonomyHistory.asp?taxnode_id=20140315	cluster_9	cluster_75	cluster_65	cluster_310	cluster_25	cluster_120	cluster_123
T303	T616	AY509815	42540976	17	a386c94ef43a78dcbacb4e1ea0243cd4	37.2544	2603	1	c36756855f88c646218c0b5dc1656bdb	7736	Bacteriophage T5 early C-region fragment, partial genome.	Escherichia phage T5	Escherichia phage T5	NA	NA	NA	NA	Caudovirales	Siphoviridae		T5likevirus	Enterobacteria phage T5	Bacteria	Enterobacteria phage T5 (AY509815)	1		dsDNA	Moved,	27	2011.010aB.A.v2.Caudovirales_genus-ren	http://ictvonline.org/taxonomyHistory.asp?taxnode_id=20140217	cluster_8	cluster_39	cluster_12	cluster_91	cluster_19	cluster_71	cluster_372
T304	T291	NC001332	9625381	9	1fac8c30bee87ee6cdc80506d674c987	42.7195	1923	1	913156ae4c04b0cd01a06332c883afe4	6744	Enterobacteria phage I2-2, complete genome.	Enterobacteria phage I2-2	Enterobacteria phage I2-2	Escherichia coli	Escherichia coli	Escherichia	Enterobacteriaceae	Unassigned	Inoviridae		Inovirus	Enterobacteria phage I2-2	Bacteria	Enterobacteria phage I2-2 (NC001332)	0		ssDNA	New,	12	ICTV 5th Report	http://ictvonline.org/taxonomyHistory.asp?taxnode_id=20142462	cluster_2	cluster_55	cluster_89	cluster_92	cluster_30	cluster_123	cluster_129
T305	T14	EF372997	145588088	61	23fc2bbe99d040a4c9cf5b103bf9eeed	54.9704	14534	1	206823adb79ca05ba0b2691218650750	46214	Cyanophage Syn5, complete genome.	Synechococcus phage Syn5	Synechococcus phage Syn5	Synechococcus sp. WH 8109	NA	Synechococcus	NA	Caudovirales	Podoviridae	Autographivirinae	Unassigned	Synechococcus phage syn5	Bacteria	Synechococcus phage syn5 (EF372997)	0		dsDNA	New,	25	2008.070B.v2.syn5-Sp	http://ictvonline.org/taxonomyHistory.asp?taxnode_id=20140144	cluster_9	cluster_70	cluster_30	cluster_93	cluster_23	cluster_116	cluster_30
T307	T488	AF527608	21914413	72	0b130b55eb33124e0f6b97c11b8c4828	47.0904	12968	1	7ae87e8dc4a55e7bbbf057af7da927f5	41724	Bacteriophage P22-pbi, complete sequence.	Salmonella phage P22-pbi	Enterobacteria phage P22	Salmonella enteria serovar typhimurium	NA	Salmonella	Enterobacteriaceae	Caudovirales	Podoviridae		P22likevirus	Enterobacteria phage P22	Bacteria	Enterobacteria phage P22 (AF527608)	1		dsDNA	Moved,	27	2011.010aB.A.v2.Caudovirales_genus-ren	http://ictvonline.org/taxonomyHistory.asp?taxnode_id=20140171	cluster_5	cluster_62	cluster_99	cluster_279	cluster_27	cluster_127	cluster_337
T308	T314	HE962497	520957421	104	395072b616c9a26b191aa8e3506640b7	39.8731	17408	1	0ab67424a574d614cf5a291a66f32d68	58305	Streptococcus phage SP-QS1 complete genome.	Streptococcus phage SPQS1	Streptococcus phage SPQS1	Streptococcus pneumoniae D39	Streptococcus pneumoniae	Streptococcus	Streptococcaceae	Caudovirales	Siphoviridae		Sap6likevirus	Streptococcus phage SPQS1	Bacteria	Streptococcus phage SPQS1 (HE962497)	0	HE962497	dsDNA	New,	29	2013.026a-dB.A.v3.Sap6likevirus	http://ictvonline.org/taxonomyHistory.asp?taxnode_id=20140438	cluster_9	cluster_29	cluster_51	cluster_94	cluster_31	cluster_44	cluster_143
T31	T447	DQ631426	110294443	52	2f397bcd341ad9e1156d93be5159f30e	64.2647	11238	1	796ea162e35643f2df42420f2ed56904	36415	Pseudomonas phage DMS3, complete genome.	Pseudomonas phage DMS3	Pseudomonas phage DMS3	NA	NA	NA	NA	Caudovirales	Siphoviridae		D3112likevirus	Pseudomonas phage DMS3	Bacteria	Pseudomonas phage DMS3 (DQ631426)	0	DQ631426	dsDNA	New,	29	2012.003a-dB.A.v3.D3112likevirus	http://ictvonline.org/taxonomyHistory.asp?taxnode_id=20140244	cluster_9	cluster_45	cluster_77	cluster_95	cluster_25	cluster_105	cluster_241
T310	T171	EU861005	215260459	62	8037e6bbb79f1cfb173f43841eaa94ca	33.2459	13889	1	fd22b9d1807637fe7fb0f08304b7ff86	45344	Staphylococcus phage phiSauS-IPLA35, complete genome.	Staphylococcus phage Ipla35	Staphylococcus phage Ipla35	Staphylococcus aureus	Staphylococcus aureus	Staphylococcus	Staphylococcaceae	Caudovirales	Siphoviridae		3alikevirus	Staphylococcus phage Ipla35	Bacteria	Staphylococcus phage Ipla35 (EU861005)	0	EU861005	dsDNA	New,	29	2013.042a-lB.A.v3.Siphoviridae_3gen	http://ictvonline.org/taxonomyHistory.asp?taxnode_id=20140517	cluster_9	cluster_68	cluster_107	cluster_96	cluster_31	cluster_96	cluster_51
T311	T451	FJ483837	254547560	4	6e5e898a1b3aa9f1c1b51615f5620216	47.0985	1115	1	c635af8fc5ff4201c0de8805766d409a	3412	Enterobacteria phage BZ13 strain DL10, complete genome.	Enterobacteria phage BZ13	Enterobacteria phage BZ13	Escherichia coli	Escherichia coli	Escherichia	Enterobacteriaceae	Unassigned	Leviviridae		Levivirus	Enterobacteria phage BZ13	Bacteria	Enterobacteria phage BZ13 (FJ483837)	0		ssRNA(+)	Merged,	18	ICTV 7th Report	http://ictvonline.org/taxonomyHistory.asp?taxnode_id=20142523	cluster_7	cluster_73	cluster_112	cluster_384	cluster_22	cluster_39	cluster_246
T313	T339	FJ483844	254547595	4	9cca7185a9c2b529f37708df4aeb03ca	47.4283	1471	1	7a0846f22ece6433fc97eaffa3ec44aa	4219	Enterobacteria phage Qbeta strain BZ1, complete genome.	Enterobacteria phage Qbeta	Enterobacteria phage Qbeta	Escherichia coli	Escherichia coli	Escherichia	Enterobacteriaceae	Unassigned	Leviviridae		Allolevivirus	Enterobacteria phage Qbeta	Bacteria	Enterobacteria phage Qbeta (FJ483844)	1		ssRNA(+)	Merged,Assigned as Type Species,	18	ICTV 7th Report	http://ictvonline.org/taxonomyHistory.asp?taxnode_id=20142521	cluster_7	cluster_73	cluster_112	cluster_370	cluster_22	cluster_117	cluster_458
T314	T411	HM035024	327397378	80	e75a37781de39659ce164172aef0acc9	45.4077	15124	1	3c92f2b2f7494d93089f7fd3c960496b	50661	Shigella phage Shfl1, complete genome.	Shigella phage Shfl1	Shigella phage Shfl1	Shigella flexneri	Shigella flexneri	Shigella	Enterobacteriaceae	Caudovirales	Siphoviridae		Tunalikevirus	Shigella phage Shfl1	Bacteria	Shigella phage Shfl1 (HM035024)	0		dsDNA	New,	27	2012.004a,bB.A.v3.Tunalikevirus_8sp	http://ictvonline.org/taxonomyHistory.asp?taxnode_id=20140234	cluster_9	cluster_50	cluster_83	cluster_97	cluster_24	cluster_92	cluster_213
T315	T482	GU247132	282721277	102	a4ef63b3f734fe73526096f1228dc286	63.6487	16725	1	e2e368096e18fcd8d5dc9d806e1105f1	53137	Mycobacterium phage SkiPole, complete genome.	Mycobacterium phage SkiPole	Mycobacterium phage SkiPole	Mycobacterium smegmatis mc2 155	Mycobacterium smegmatis	Mycobacterium	Mycobacteriaceae	Caudovirales	Siphoviridae		L5likevirus	Mycobacterium phage skipole	Bacteria	Mycobacterium phage skipole (GU247132)	0	GU247132	dsDNA	New,	29	2013.016aB.A.v3.L5likevirus_62sp	http://ictvonline.org/taxonomyHistory.asp?taxnode_id=20140353	cluster_9	cluster_71	cluster_110	cluster_98	cluster_25	cluster_125	cluster_266
T316	T323	DQ003638	193850681	199	b6e380c6c09a8f35588618796868ffa9	35.9289	40655	1	ac2651362f904d65954c5a0958f5b366	137619	Listeria phage A511, complete genome.	Listeria phage A511	Listeria phage A511	Listeria monocytogenes	Listeria monocytogenes	Listeria	Listeriaceae	Caudovirales	Myoviridae	Spounavirinae	Twortlikevirus	Listeria phage A511	Bacteria	Listeria phage A511 (DQ003638)	0		dsDNA	New,	26	2009.009a-pB.A.v3.Spounavirinae	http://ictvonline.org/taxonomyHistory.asp?taxnode_id=20140029	cluster_8	cluster_65	cluster_103	cluster_99	cluster_31	cluster_131	cluster_149
T317	T308	DQ426904	90110542	49	b7f315d62d7d24be2f62452f3642e459	41.567	10274	1	0b5643972c37f37601e657902cca6d55	34525	Bacteriophage phi-MhaA1-PHL101, complete genome.	Mannheimia phage phiMhaA1-PHL101	Mannheimia phage phiMhaA1-PHL101	Mannheimia haemolytica biovar 1 serotype A1; ST1	Mannheimia haemolytica	Mannheimia	Pasteurellaceae	Caudovirales	Myoviridae	Peduovirinae	P2likevirus	Mannheimia phage phiMhaA1-PHL101	Bacteria	Mannheimia phage phiMhaA1-PHL101 (DQ426904)	0		dsDNA	Moved,	27	2011.010aB.A.v2.Caudovirales_genus-ren	http://ictvonline.org/taxonomyHistory.asp?taxnode_id=20140019	cluster_5	cluster_61	cluster_68	cluster_100	cluster_26	cluster_14	cluster_139
T319	T507	DQ517338	103058628	73	901fa0de1d42ad52895f1720f8389486	34.1031	14103	1	b3cf2d131be44911768de2e40fa22c7c	43864	Staphylococcus phage 80alpha, complete sequence.	Staphylococcus phage 80alpha	Staphylococcus phage 80alpha	Staphylococcus aureus RN10359	Staphylococcus aureus	Staphylococcus	Staphylococcaceae	Caudovirales	Siphoviridae		Phietalikevirus	Staphylococcus phage 80alpha	Bacteria	Staphylococcus phage 80alpha (DQ517338)	0	DQ517338	dsDNA	New,	29	2013.042a-lB.A.v3.Siphoviridae_3gen	http://ictvonline.org/taxonomyHistory.asp?taxnode_id=20140535	cluster_9	cluster_68	cluster_96	cluster_101	cluster_31	cluster_109	cluster_289
T32	T297	GU942563	294470392	23	6625daf38f94d670a5396a96a0408731	46.2566	4501	1	c5555ea74d1895773277d42a50b48e93	17070	Vibrio phage CTX chromosome I prophage, complete sequence.	Vibrio phage CTX	Vibrio phage CTX	Vibrio cholerae O1 biovar El Tor strain VC106	Vibrio cholerae	Vibrio	Vibrionaceae	Unassigned	Inoviridae		Inovirus	Vibrio phage CTX	Bacteria	Vibrio phage CTX (GU942563)	0		ssDNA	New,	18	ICTV 7th Report	http://ictvonline.org/taxonomyHistory.asp?taxnode_id=20142476	cluster_2	cluster_52	cluster_40	cluster_102	cluster_16	cluster_91	cluster_131
T320	T327	AY508486	40557216	69	3b86c7489ec7a954b33714355b8b9e4f	33.5331	12803	1	66be19fffa877f3134c026941aa1feb7	41708	Bacteriophage 77, complete genome.	Staphylococcus phage 77	Staphylococcus phage 77	NA	NA	NA	NA	Caudovirales	Siphoviridae		77likevirus	Staphylococcus phage 77	Bacteria	Staphylococcus phage 77 (AY508486)	1	AY508486	dsDNA	New,	29	2013.042a-lB.A.v3.Siphoviridae_3gen	http://ictvonline.org/taxonomyHistory.asp?taxnode_id=20140521	cluster_9	cluster_68	cluster_86	cluster_103	cluster_31	cluster_95	cluster_152
T321	T561	D89074	2760297	15	a5dd54806f96ad3a06dfd338a60a48b2	43.4227	1804	1	b858d19f8de8602372dfb718ea1cebba	6340	Vibrio phage fs1 DNA, complete genome.	Vibrio phage fs1	Vibrio phage fs1	NA	NA	NA	NA	Unassigned	Inoviridae		Inovirus	Vibrio phage fs1	Bacteria	Vibrio phage fs1 (D89074)	0		ssDNA	New,	18	ICTV 7th Report	http://ictvonline.org/taxonomyHistory.asp?taxnode_id=20142477	cluster_2	cluster_52	cluster_85	cluster_104	cluster_16	cluster_55	cluster_329
T322	T478	GQ478086	270209478	64	374bc4f673cd5de3710aee6b9f0f41bd	34.5462	11777	1	0c1b4fddb1f0574c586bd89dc1fddced	39576	Enterococcus phage phiFL3A, complete genome.	Enterococcus phage phiFL3A	Enterococcus phage phifl3	Enterococcus faecalis	Enterococcus faecalis	Enterococcus	Enterococcaceae	Caudovirales	Siphoviridae		Phifllikevirus	Enterococcus phage phifl3	Bacteria	Enterococcus phage phifl3 (GQ478086)	0	GQ478086	dsDNA	New,	29	2013.005a-dB.A.v3.Phifllikevirus	http://ictvonline.org/taxonomyHistory.asp?taxnode_id=20140254	cluster_9	cluster_54	cluster_35	cluster_231	cluster_31	cluster_124	cluster_388
T323	T538	JF719731	350280572	11	0e035f11598ec23fd6bdd27bb9ea33c0	45.6761	2357	1	10e80a078cf80dc81b455ab91f258750	5577	Enterobacteria phage G4 isolate G4_3_FR, complete genome.	Enterobacteria phage G4	Enterobacteria phage G4	Escherichia coli IJ1862	Escherichia coli	Escherichia	Enterobacteriaceae	Unassigned	Microviridae		Microvirus	Enterobacteria phage G4	Bacteria	Enterobacteria phage G4 (JF719731)	0		ssDNA	Renamed,	18	ICTV 7th Report	http://ictvonline.org/taxonomyHistory.asp?taxnode_id=20142635	cluster_1	cluster_32	cluster_57	cluster_230	cluster_15	cluster_79	cluster_395
T324	T481	JF704094	339754558	100	d97e86b8fff0b198a38f45112a8f729c	69.0748	22494	1	8dbc560977ea2491d294a8cd211d4ed1	70428	Mycobacterium phage ChrisnMich, complete sequence.	Mycobacterium phage ChrisnMich	Mycobacterium phage ChrisnMich	Mycobacterium smegmatis mc2 155	Mycobacterium smegmatis	Mycobacterium	Mycobacteriaceae	Caudovirales	Siphoviridae		Pgonelikevirus	Mycobacterium phage chrisnmich	Bacteria	Mycobacterium phage chrisnmich (JF704094)	0	JF704094	dsDNA	New,	29	2013.020a-dB.A.v4.Pgonelikevirus	http://ictvonline.org/taxonomyHistory.asp?taxnode_id=20140404	cluster_9	cluster_67	cluster_106	cluster_378	cluster_25	cluster_113	cluster_282
T325	T679	JN192463	339753830	101	6a3a047018a8d368148ddda37cc375d5	66.3882	21692	1	b155accaab0748589db6216343bb1e5d	68720	Mycobacterium phage Oline, complete genome.	Mycobacterium phage Oline	Mycobacterium phage Oline	Mycobacterium smegmatis mc2 155	Mycobacterium smegmatis	Mycobacterium	Mycobacteriaceae	Caudovirales	Siphoviridae		Pgonelikevirus	Mycobacterium phage oline	Bacteria	Mycobacterium phage oline (JN192463)	0	JN192463	dsDNA	New,	29	2013.020a-dB.A.v4.Pgonelikevirus	http://ictvonline.org/taxonomyHistory.asp?taxnode_id=20140398	cluster_9	cluster_67	cluster_106	cluster_199	cluster_25	cluster_113	cluster_431
T327	T8	NC003287	56718463	10	83fe2d5350d4d1fe0b914e47246f8b03	40.7367	2056	1	e1e8abb86c2aa8099c849d463bb109ef	6407	Enterobacteria phage M13, complete genome.	Enterobacteria phage M13	Enterobacteria phage M13	Escherichia coli	Escherichia coli	Escherichia	Enterobacteriaceae	Unassigned	Inoviridae		Inovirus	Enterobacteria phage M13	Bacteria	Enterobacteria phage M13 (NC003287)	1		ssDNA	Merged,Assigned as Type Species,	18	ICTV 7th Report	http://ictvonline.org/taxonomyHistory.asp?taxnode_id=20142465	cluster_2	cluster_55	cluster_89	cluster_351	cluster_30	cluster_123	cluster_464
T328	T328	CP000625	148734199	71	d3e238b94822eb30c51a74c66eabddd9	60.4491	14373	1	02f24c3eb05e51a0adc28e5d41e7aa32	48674	Burkholderia phage phi644-2, complete genome.	Burkholderia phage phi6442	Burkholderia phage phi6442	Burkholderia pseudomallei	Burkholderia pseudomallei	Burkholderia	Burkholderiaceae	Caudovirales	Siphoviridae		Phie125likevirus	Burkholderia phage phi6442	Bacteria	Burkholderia phage phi6442 (CP000625)	0	CP000625	dsDNA	New,	29	2013.031a-dB.A.v3.Phie125likevirus	http://ictvonline.org/taxonomyHistory.asp?taxnode_id=20140465	cluster_9	cluster_63	cluster_100	cluster_105	cluster_11	cluster_61	cluster_153
T329	T33	NC001835	9629653	56	e0718bbf073360024e0fc5bfd5146d02	34.512	8548	1	83ce81fa253e23628b5996c095c0ce87	28451	Lactococcus phage sk1, complete genome.	Lactococcus phage SK1	Lactococcus phage SK1	Lactococcus lactis	Lactococcus lactis	Lactococcus	Streptococcaceae	Caudovirales	Siphoviridae		Skunalikevirus	Lactococcus phage SK1	Bacteria	Lactococcus phage SK1 (NC001835)	1	AF011378	dsDNA	New,	29	2013.035a-dB.A.v3.Skunalikevirus	http://ictvonline.org/taxonomyHistory.asp?taxnode_id=20140475	cluster_9	cluster_72	cluster_101	cluster_208	cluster_31	cluster_84	cluster_343
T33	T173	GQ303263	255928133	86	81642c81d57c8d54aee3b1eccd03f8c0	63.8722	16145	1	14a83ba04aecae5eb4e2d35f0be0ae95	51376	Mycobacterium phage Peaches, complete genome.	Mycobacterium phage Peaches	Mycobacterium phage Peaches	Mycobacterium smegmatis mc2 155	Mycobacterium smegmatis	Mycobacterium	Mycobacteriaceae	Caudovirales	Siphoviridae		L5likevirus	Mycobacterium phage peaches	Bacteria	Mycobacterium phage peaches (GQ303263)	0	GQ303263	dsDNA	New,	29	2013.016aB.A.v3.L5likevirus_62sp	http://ictvonline.org/taxonomyHistory.asp?taxnode_id=20140364	cluster_9	cluster_71	cluster_110	cluster_324	cluster_25	cluster_125	cluster_258
T330	T534	V00657	15831	11	369a9913653b8de0ac3dfc449f4dc7c6	45.6876	2369	1	2c19814bb233ec5dd79059a588b7dadb	5577	Genome of phage G4 (coliphage).	Enterobacteria phage G4	Enterobacteria phage G4	NA	NA	NA	NA	Unassigned	Microviridae		Microvirus	Enterobacteria phage G4	Bacteria	Enterobacteria phage G4 (V00657)	0		ssDNA	Renamed,	18	ICTV 7th Report	http://ictvonline.org/taxonomyHistory.asp?taxnode_id=20142635	cluster_1	cluster_32	cluster_57	cluster_230	cluster_15	cluster_79	cluster_395
T331	T516	NC002519	9964607	34	19ebe639bc720c8d0951f53c92fc9091	46.1672	10381	1	4631f2940ff45e19993688bd5f675340	39898	Roseobacter phage SIO1, complete genome.	Roseobacter phage SIO1	Roseobacter phage SIO1	Roseobacter	NA	Roseobacter	Rhodobacteraceae	Caudovirales	Podoviridae		Unassigned	Roseobacter phage SIO1	Bacteria	Roseobacter phage SIO1 (NC002519)	0		dsDNA	New,	25	2008.068B.SIO1-Sp	http://ictvonline.org/taxonomyHistory.asp?taxnode_id=20140184	cluster_9	cluster_4	cluster_13	cluster_106	cluster_4	cluster_49	cluster_297
T333	T312	AF020713	3025478	185	02658d99d71c2955d963e795abf69d3b	34.635	38336	1	37e0aa4f320b72d8bdb789b1e4f55089	134416	Bacteriophage SPBc2 complete genome.	Bacillus phage SPbeta	Bacillus phage SPbeta	NA	NA	NA	NA	Caudovirales	Siphoviridae		Spbetalikevirus	Bacillus phage SPbeta	Bacteria	Bacillus phage SPbeta (AF020713)	1		dsDNA	Moved,	27	2011.010aB.A.v2.Caudovirales_genus-ren	http://ictvonline.org/taxonomyHistory.asp?taxnode_id=20140215	cluster_9	cluster_5	cluster_14	cluster_107	cluster_1	cluster_16	cluster_141
T334	T329	CP000622	134132124	55	5b93873e92b4c9ab2f6d7603999e520a	63.0508	11702	1	1306e123065f72556ed49ceb3755d0b0	37446	Burkholderia phage phiE255, complete genome.	Burkholderia phage phiE255	Burkholderia phage phiE255	Burkholderia thailandensis	Burkholderia thailandensis	Burkholderia	Burkholderiaceae	Caudovirales	Myoviridae		Bcepmulikevirus	Burkholderia phage phiE255	Bacteria	Burkholderia phage phiE255 (CP000622)	0		dsDNA	New,	26	2009.003a-gB.A.v2.Bcepmulikevirus	http://ictvonline.org/taxonomyHistory.asp?taxnode_id=20140069	cluster_5	cluster_21	cluster_37	cluster_108	cluster_25	cluster_19	cluster_154
T335	T324	KJ540272	633267662	8	6e65eff97923786f103727d04403cbbc	46.092	1839	1	9a3500a8e6e284ecec2f84d3fb7f7221	7088	Vibrio phage CTX plasmid pCTX-6 Kan, complete sequence.	Vibrio phage CTX	Vibrio phage CTX	NA	NA	NA	NA	Unassigned	Inoviridae		Inovirus	Vibrio phage CTX	Bacteria	Vibrio phage CTX (KJ540272)	0		ssDNA	New,	18	ICTV 7th Report	http://ictvonline.org/taxonomyHistory.asp?taxnode_id=20142476	cluster_2	cluster_52	cluster_40	cluster_203	cluster_16	cluster_91	cluster_150
T336	T454	DQ873690	111433558	51	37acb9f978764762936227dc75fb679f	64.1902	11683	1	732393c55715a6b4877dffe819a01cf7	36409	Phage MP22, complete genome.	Pseudomonas phage MP22	Pseudomonas phage MP22	Pseudomonas aeruignosa PA14	NA	Pseudomonas	Pseudomonadaceae	Caudovirales	Siphoviridae		D3112likevirus	Pseudomonas phage MP22	Bacteria	Pseudomonas phage MP22 (DQ873690)	0	DQ873690	dsDNA	New,	29	2012.003a-dB.A.v3.D3112likevirus	http://ictvonline.org/taxonomyHistory.asp?taxnode_id=20140247	cluster_9	cluster_45	cluster_77	cluster_220	cluster_25	cluster_105	cluster_248
T337	T497	JQ067085	669258221	56	4eb433619c424d60007047eda8096d9c	64.192	11740	1	a346f8acd7f813d2ab285d1850ede2e9	36570	Pseudomonas phage PaMx73, complete genome.	Pseudomonas phage PaMx73	Pseudomonas phage D3112	Pseudomonas aeruginosa	Pseudomonas aeruginosa	Pseudomonas	Pseudomonadaceae	Caudovirales	Siphoviridae		D3112likevirus	Pseudomonas phage D3112	Bacteria	Pseudomonas phage D3112 (JQ067085)	1	AY394005	dsDNA	New,	29	2012.003a-dB.A.v3.D3112likevirus	http://ictvonline.org/taxonomyHistory.asp?taxnode_id=20140243	cluster_9	cluster_45	cluster_77	cluster_117	cluster_25	cluster_105	cluster_278
T338	T593	KJ540274	633267864	14	563fa1f862136d71b55f9393f740ddff	45.2486	2719	1	f8d50369de41a590a5fa176bda72d48b	10681	Vibrio cholerae strain PM15 phage CTX genomic sequence.	Vibrio cholerae	Vibrio cholerae	NA	NA	NA	NA	Unassigned	Inoviridae		Inovirus	Vibrio phage CTX	Bacteria	Vibrio phage CTX (KJ540274)	0		ssDNA	New,	18	ICTV 7th Report	http://ictvonline.org/taxonomyHistory.asp?taxnode_id=20142476	cluster_2	cluster_52	cluster_40	cluster_254	cluster_16	cluster_91	cluster_353
T339	T523	HQ665011	374055228	160	703d1cfdc46ae4ebad5280921bc66a4c	38.9452	31239	1	235ea2eb336a229e23015969395b8953	108853	Escherichia phage bV_EcoS_AKFV33, complete genome.	Escherichia phage Akfv33	Escherichia phage Akfv33	Escherichia coli	Escherichia coli	Escherichia	Enterobacteriaceae	Caudovirales	Siphoviridae		T5likevirus	Escherichia phage Akfv33	Bacteria	Escherichia phage Akfv33 (HQ665011)	0		dsDNA	New,	27	2012.005aB.A.v2.T5likevirus-6sp	http://ictvonline.org/taxonomyHistory.asp?taxnode_id=20140218	cluster_8	cluster_39	cluster_70	cluster_109	cluster_19	cluster_100	cluster_303
T34	T236	DQ777876	116583481	58	3e8e85757ad4ff36244809eccfeeaa90	51.9025	13488	1	608253bcf804012d98a905e7a5021bb8	44520	Xanthomonas phage Xop411, complete genome.	Xanthomonas phage Xop411	Xanthomonas phage Xop411	Xanthomonas oryzae	Xanthomonas oryzae	Xanthomonas	Lysobacteraceae	Caudovirales	Siphoviridae		Xp10likevirus	Xanthomonas phage Xop411	Bacteria	Xanthomonas phage Xop411 (DQ777876)	0	DQ777876	dsDNA	New,	29	2013.028a-dB.A.v3.Xp10likevirus	http://ictvonline.org/taxonomyHistory.asp?taxnode_id=20140446	cluster_9	cluster_28	cluster_49	cluster_128	cluster_11	cluster_20	cluster_91
T340	T569	AF513032	29378344	21	95a33951c29df61bfce5186410006fb1	29.6235	5203	1	e5b956ac0d934bd5fe82ae0cd1f7c0bd	16784	Staphylococcus phage phi44AHJD, complete genome.	Staphylococcus phage 44AHJD	Staphylococcus phage 44AHJD	NA	NA	NA	NA	Caudovirales	Podoviridae	Picovirinae	Ahjdlikevirus	Staphylococcus phage 44AHJD	Bacteria	Staphylococcus phage 44AHJD (AF513032)	1		dsDNA	Moved,	27	2011.010aB.A.v2.Caudovirales_genus-ren	http://ictvonline.org/taxonomyHistory.asp?taxnode_id=20140147	cluster_3	cluster_6	cluster_15	cluster_110	cluster_31	cluster_58	cluster_336
T341	T682	JF937105	339784204	153	856d80f420e88e2c0f1b31498f5f5c5d	60.8726	24213	1	3e346e1b4c2743c0cc39ff0bb3276365	83724	Mycobacterium phage Rey, complete genome.	Mycobacterium phage Rey	Mycobacterium phage Rey	Mycobacterium smegmatis mc2 155	Mycobacterium smegmatis	Mycobacterium	Mycobacteriaceae	Caudovirales	Siphoviridae		Reylikevirus	Mycobacterium phage rey	Bacteria	Mycobacterium phage rey (JF937105)	1	JF937105	dsDNA	New,	29	2013.021a-dB.A.v3.Reylikevirus	http://ictvonline.org/taxonomyHistory.asp?taxnode_id=20140410	cluster_9	cluster_20	cluster_16	cluster_111	cluster_25	cluster_103	cluster_434
T342	T231	NC001331	9625366	14	8a4b4775a2f752911d9b0421d48c9969	61.4914	2341	1	2325fdfc82b51f9959cce4e84e7b8a2c	7349	Pseudomonas phage Pf1, complete genome.	Pseudomonas phage Pf1	Pseudomonas phage Pf1	Pseudomonas aeruginosa	Pseudomonas aeruginosa	Pseudomonas	Pseudomonadaceae	Unassigned	Inoviridae		Inovirus	Pseudomonas phage Pf1	Bacteria	Pseudomonas phage Pf1 (NC001331)	0		ssDNA	New,	12	ICTV 5th Report	http://ictvonline.org/taxonomyHistory.asp?taxnode_id=20142472	cluster_2	cluster_7	cluster_17	cluster_112	cluster_12	cluster_8	cluster_89
T343	T182	AM087121	157310734	66	08c5043106a8bf51bed17c362fc0ddec	36.8699	11980	1	4cf09df21b646e97a5be4a76601cf799	39577	Acidianus filamentous virus 6, partial viral genome.	Acidianus filamentous virus 6	Acidianus filamentous virus 6	NA	NA	NA	NA	Ligamenvirales	Lipothrixviridae		Betalipothrixvirus	Acidianus filamentous virus 6	Archaea	Acidianus filamentous virus 6 (AM087121)	0		dsDNA	Moved,	27	2011.008a-cB.A.v2.Ligamenvirales	http://ictvonline.org/taxonomyHistory.asp?taxnode_id=20140698	cluster_4	cluster_26	cluster_47	cluster_216	cluster_21	cluster_114	cluster_58
T344	T167	HQ259103	345451031	201	66abfd99725f67875e790f8c0acd5bc1	44.5343	48148	1	af5c0f634075627c880cdbee8ad3cd38	157950	Salmonella phage SFP10, complete genome.	Salmonella phage SFP10	Salmonella phage SFP10	Salmonella sp. and Escherichia coli O157	NA	Salmonella	Enterobacteriaceae	Caudovirales	Myoviridae		Viunalikevirus	Salmonella phage Sfp10	Bacteria	Salmonella phage Sfp10 (HQ259103)	0		dsDNA	New,	27	2012.007a-dB.A.v2.Viunalikevirus	http://ictvonline.org/taxonomyHistory.asp?taxnode_id=20140110	cluster_8	cluster_74	cluster_98	cluster_113	cluster_6	cluster_52	cluster_47
T345	T378	KJ540260	633267719	14	719207001ff310ecb01e457b0071074a	44.5951	2767	1	0555322f877e812c4736f5e4b4ec7e58	10620	Vibrio cholerae strain IB4563 phage CTX genomic sequence.	Vibrio cholerae	Vibrio cholerae	NA	NA	NA	NA	Unassigned	Inoviridae		Inovirus	Vibrio phage CTX	Bacteria	Vibrio phage CTX (KJ540260)	0		ssDNA	New,	18	ICTV 7th Report	http://ictvonline.org/taxonomyHistory.asp?taxnode_id=20142476	cluster_2	cluster_52	cluster_40	cluster_254	cluster_16	cluster_91	cluster_413
T347	T163	AF453500	18644955	14	d6e63fddd04f8aa66f48080b53c5c85f	43.7228	2039	1	7f44a233a41cb206ffa8673d685f058a	6882	Vibrio phage VSK, complete genome.	Vibrio phage VSK	Vibrio phage VSK	Vibrio cholerae O139	Vibrio cholerae	Vibrio	Vibrionaceae	Unassigned	Inoviridae		Inovirus	Vibrio phage VSK	Bacteria	Vibrio phage VSK (AF453500)	0		ssDNA	New,	18	ICTV 7th Report	http://ictvonline.org/taxonomyHistory.asp?taxnode_id=20142482	cluster_2	cluster_52	cluster_85	cluster_114	cluster_16	cluster_55	cluster_234
T348	T656	JN412590	343171210	145	797ef32bd3e7298715cc8e47c45864c4	62.8522	23871	1	9d235e9b298c9c7fac06d8a82fbd5101	76174	Mycobacterium phage Eureka, complete genome.	Mycobacterium phage Eureka	Mycobacterium phage Eureka	Mycobacterium smegmatis mc2 155	Mycobacterium smegmatis	Mycobacterium	Mycobacteriaceae	Caudovirales	Siphoviridae		Cjwunalikevirus	Mycobacterium phage eureka	Bacteria	Mycobacterium phage eureka (JN412590)	0	JN412590	dsDNA	New,	29	2013.014a-dB.A.v3.Cjwunalikevirus	http://ictvonline.org/taxonomyHistory.asp?taxnode_id=20140316	cluster_9	cluster_75	cluster_65	cluster_232	cluster_25	cluster_120	cluster_407
T349	T9	AB334721	153902271	10	12b71bba76bf4973d5068f41c1300260	40.8459	2056	1	4d25dc842a47062fa3c7b2b824281922	6407	Enterobacteria phage f1 DNA, complete genome, isolate: NBRC 20015.	Enterobacteria phage f1	Enterobacteria phage f1	NA	NA	NA	NA	Unassigned	Inoviridae		Inovirus	Enterobacteria phage f1	Bacteria	Enterobacteria phage f1 (AB334721)	0		ssDNA	New,	23	ICTV 8th Report	http://ictvonline.org/taxonomyHistory.asp?taxnode_id=20142459	cluster_2	cluster_55	cluster_89	cluster_351	cluster_30	cluster_123	cluster_464
T35	T601	JQ684677	380886204	85	e162eca37d7fead1b8142268a39527ab	60.6652	15604	1	4fdc7e1ddac7d661fa06405cf3aec9e7	50332	Mycobacterium phage Tiger, complete genome.	Mycobacterium phage Tiger	Mycobacterium phage Tiger	Mycobacterium smegmatis mc2 155	Mycobacterium smegmatis	Mycobacterium	Mycobacteriaceae	Caudovirales	Siphoviridae		L5likevirus	Mycobacterium phage tiger	Bacteria	Mycobacterium phage tiger (JQ684677)	0	JQ684677	dsDNA	New,	29	2013.016aB.A.v3.L5likevirus_62sp	http://ictvonline.org/taxonomyHistory.asp?taxnode_id=20140371	cluster_9	cluster_71	cluster_110	cluster_343	cluster_25	cluster_125	cluster_360
T350	T691	AY954953	62086021	78	7e1ddaddcb7dcc88d861c68e75a867fd	34.5866	14041	1	977a8a60f46d745d3e3dd7c3c026c8de	44283	Bacteriophage 85, complete genome.	Staphylococcus phage 85	Staphylococcus phage 85	NA	NA	NA	NA	Caudovirales	Siphoviridae		Phietalikevirus	Staphylococcus phage 85	Bacteria	Staphylococcus phage 85 (AY954953)	0	AY954953	dsDNA	New,	29	2013.042a-lB.A.v3.Siphoviridae_3gen	http://ictvonline.org/taxonomyHistory.asp?taxnode_id=20140536	cluster_9	cluster_68	cluster_96	cluster_115	cluster_31	cluster_109	cluster_442
T352	T555	HE600015	384228597	201	0e9db90ef40332b8b7e9a5ac8ebf760e	49.2787	47182	1	88b81d9fced5222f92403bd6d878ad11	152427	Dickeya phage vB_DsoM_LIMEstone1 complete genome.	Dickeya phage Limestone	Dickeya phage Limestone	Dickeya solani	Dickeya solani	Dickeya	Enterobacteriaceae	Caudovirales	Myoviridae		Viunalikevirus	Dickeya phage Limestone	Bacteria	Dickeya phage Limestone (HE600015)	0		dsDNA	New,	27	2012.007a-dB.A.v2.Viunalikevirus	http://ictvonline.org/taxonomyHistory.asp?taxnode_id=20140107	cluster_8	cluster_74	cluster_98	cluster_116	cluster_6	cluster_52	cluster_323
T353	T437	HE584812	371779606	54	2a2bafd73eeb5b37d83e43a759a15f67	64.3641	11908	1	3adf4e3de99f68333133a54150e8cf0a	36814	Pseudomonas phage LPB1, complate genome.	Pseudomonas phage LPB1	Pseudomonas phage LPB1	NA	NA	NA	NA	Caudovirales	Siphoviridae		D3112likevirus	Pseudomonas phage LPB1	Bacteria	Pseudomonas phage LPB1 (HE584812)	0	HE584812	dsDNA	New,	29	2012.003a-dB.A.v3.D3112likevirus	http://ictvonline.org/taxonomyHistory.asp?taxnode_id=20140246	cluster_9	cluster_45	cluster_77	cluster_117	cluster_25	cluster_105	cluster_233
T354	T142	JF937098	339783381	103	5c50b9d810237c31c596aaf3f6adc099	61.2392	17682	1	31a8335154d7b2140c9a5dc37d166b0d	55600	Mycobacterium phage Ibhubesi, complete genome.	Mycobacterium phage Ibhubesi	Mycobacterium phage Ibhubesi	Mycobacterium smegmatis mc2 155	Mycobacterium smegmatis	Mycobacterium	Mycobacteriaceae	Caudovirales	Siphoviridae		Che8likevirus	Mycobacterium phage ibhubesi	Bacteria	Mycobacterium phage ibhubesi (JF937098)	0	JF937098	dsDNA	New,	29	2013.008a-dB.A.v3.Che8likevirus	http://ictvonline.org/taxonomyHistory.asp?taxnode_id=20140270	cluster_9	cluster_75	cluster_105	cluster_118	cluster_25	cluster_97	cluster_32
T355	T21	GQ153922	262064207	10	13221617c872ed9ca725e32e3739d3b7	45.7708	1905	1	c206bcab5dad10dbbed2114b2528bc45	5577	Mutant Enterobacteria phage G4 isolate G4_3, complete genome.	Enterobacteria phage G4	Enterobacteria phage G4	NA	NA	NA	NA	Unassigned	Microviridae		Microvirus	Enterobacteria phage G4	Bacteria	Enterobacteria phage G4 (GQ153922)	0		ssDNA	Renamed,	18	ICTV 7th Report	http://ictvonline.org/taxonomyHistory.asp?taxnode_id=20142635	cluster_1	cluster_32	cluster_57	cluster_230	cluster_15	cluster_79	cluster_395
T356	T144	KF664581	554621790	8	f2b312373e4f0c82423fa6fbb3b8a2eb	46.0866	1840	1	ffa96ad773820520c277c5b2bacfaf9c	7091	Vibrio phage CTX transgenic plasmid pCTX-3kan, complete sequence.	Vibrio phage CTX	Vibrio phage CTX	NA	NA	NA	NA	Unassigned	Inoviridae		Inovirus	Vibrio phage CTX	Bacteria	Vibrio phage CTX (KF664581)	0		ssDNA	New,	18	ICTV 7th Report	http://ictvonline.org/taxonomyHistory.asp?taxnode_id=20142476	cluster_2	cluster_52	cluster_40	cluster_203	cluster_16	cluster_91	cluster_150
T357	T217	HE815464	399498121	257	61fab04d52166db068ea721e1cebe301	27.151	51106	1	b940e4d7850ca7e23ef6f9b944af8a52	182833	Campylobacter phage CP21 complete sequence.	Campylobacter phage CP21	Campylobacter phage CP21	Campylobacter sp.	NA	Campylobacter	Campylobacteraceae	Caudovirales	Myoviridae	Eucampyvirinae	Cp220likevirus	Campylobacter phage CP21	Bacteria	Campylobacter phage CP21 (HE815464)	0	HE815464	dsDNA	New,	29	2013.004a-kB.A.v4.Eucampyvirinae	http://ictvonline.org/taxonomyHistory.asp?taxnode_id=20140119	cluster_8	cluster_41	cluster_73	cluster_119	cluster_31	cluster_32	cluster_79
T358	T143	DQ530359	104641616	64	deb6ad83556b49653f628378aee0046d	34.1565	13185	1	62e84d933a11a47fa5920afdee792650	43128	Staphylococcus aureus phage phiNM1, complete genome.	Staphylococcus phage phinm1	Staphylococcus phage phinm1	NA	NA	NA	NA	Caudovirales	Siphoviridae		Phietalikevirus	Staphylococcus phage phinm1	Bacteria	Staphylococcus phage phinm1 (DQ530359)	0	DQ530359	dsDNA	New,	29	2013.042a-lB.A.v3.Siphoviridae_3gen	http://ictvonline.org/taxonomyHistory.asp?taxnode_id=20140551	cluster_9	cluster_68	cluster_96	cluster_120	cluster_31	cluster_109	cluster_33
T359	T486	AY692264	51511954	160	ddd68a970e2f925eba11b53ab3fc7fc1	39.2042	32875	1	a01a96152fd414b6b8e2fee6992317c6	113238	Bacteriophage T5 strain st0 deletion mutant, complete genome.	Escherichia phage T5	Escherichia phage T5	NA	NA	NA	NA	Caudovirales	Siphoviridae		T5likevirus	Enterobacteria phage T5	Bacteria	Enterobacteria phage T5 (AY692264)	1		dsDNA	Moved,	27	2011.010aB.A.v2.Caudovirales_genus-ren	http://ictvonline.org/taxonomyHistory.asp?taxnode_id=20140217	cluster_8	cluster_39	cluster_70	cluster_316	cluster_19	cluster_100	cluster_270
T36	T492	JN698996	354996400	106	08beea73b86fe150b125ea13243d7660	61.5522	17860	1	e1dde03efc096ad2beba60c0f2dce784	56461	Mycobacterium phage DeadP, complete genome.	Mycobacterium phage DeadP	Mycobacterium phage DeadP	Mycobacterium smegmatis mc2 155	Mycobacterium smegmatis	Mycobacterium	Mycobacteriaceae	Caudovirales	Siphoviridae		Che8likevirus	Mycobacterium phage deadp	Bacteria	Mycobacterium phage deadp (JN698996)	0	JN698996	dsDNA	New,	29	2013.008a-dB.A.v3.Che8likevirus	http://ictvonline.org/taxonomyHistory.asp?taxnode_id=20140275	cluster_9	cluster_75	cluster_105	cluster_121	cluster_25	cluster_97	cluster_275
T360	T180	GQ153921	262064196	10	09601ea4c37f95f11f2950d46c8d9e3f	45.7184	1942	1	7675b362b0c766a8bde29451e2a8c35f	5577	Mutant Enterobacteria phage G4 isolate G4_2, complete genome.	Enterobacteria phage G4	Enterobacteria phage G4	NA	NA	NA	NA	Unassigned	Microviridae		Microvirus	Enterobacteria phage G4	Bacteria	Enterobacteria phage G4 (GQ153921)	0		ssDNA	Renamed,	18	ICTV 7th Report	http://ictvonline.org/taxonomyHistory.asp?taxnode_id=20142635	cluster_1	cluster_32	cluster_57	cluster_230	cluster_15	cluster_79	cluster_395
T361	T280	DQ398043	91980603	98	78a47af7f865182b8eb40ec07a58002d	62.8816	16156	1	38ae10bb79edfd2a5558f714df424a45	52047	Mycobacteriophage Che12, complete genome.	Mycobacterium phage Che12	Mycobacterium phage Che12	NA	NA	NA	NA	Caudovirales	Siphoviridae		L5likevirus	Mycobacterium phage Che12	Bacteria	Mycobacterium phage Che12 (DQ398043)	0	DQ398043	dsDNA	New,	29	2013.016aB.A.v3.L5likevirus_62sp	http://ictvonline.org/taxonomyHistory.asp?taxnode_id=20140323	cluster_9	cluster_71	cluster_110	cluster_122	cluster_25	cluster_125	cluster_121
T362	T32	EF536069	148540818	109	1c761225ffbedadd3e488c05e2f4bfad	61.7392	18629	1	6a8c6efc99a88c3a78eb6cdfb18f80b0	58692	Mycobacterium phage Tweety, complete genome.	Mycobacterium phage Tweety	Mycobacterium phage Tweety	Mycobacterium smegmatis	Mycobacterium smegmatis	Mycobacterium	Mycobacteriaceae	Caudovirales	Siphoviridae		Che8likevirus	Mycobacterium phage tweety	Bacteria	Mycobacterium phage tweety (EF536069)	0	EF536069	dsDNA	New,	29	2013.008a-dB.A.v3.Che8likevirus	http://ictvonline.org/taxonomyHistory.asp?taxnode_id=20140271	cluster_9	cluster_75	cluster_105	cluster_123	cluster_25	cluster_97	cluster_147
T364	T346	JQ740789	380852367	57	31d81266213ded320f3cd263c3796408	34.7656	9551	1	e7785a7aa232fee0e17facbdca02d815	32023	Lactococcus Phage ASCC281, complete genome.	Lactococcus Phage ASCC281	Lactococcus Phage ASCC281	Lactococcus lactis	Lactococcus lactis	Lactococcus	Streptococcaceae	Caudovirales	Siphoviridae		Skunalikevirus	Lactococcus phage Ascc281	Bacteria	Lactococcus phage Ascc281 (JQ740789)	0	JQ740787	dsDNA	New,	29	2013.035a-dB.A.v3.Skunalikevirus	http://ictvonline.org/taxonomyHistory.asp?taxnode_id=20140489	cluster_9	cluster_72	cluster_101	cluster_369	cluster_31	cluster_84	cluster_164
T365	T434	AY954950	62086018	77	fe098c5c0cc2b9c2310a5ef47787202f	34.2504	13110	1	d5c48013e777ae0e48129ef31d6d0c7f	39620	Bacteriophage 187, complete genome.	Staphylococcus phage 187	Staphylococcus phage 187	NA	NA	NA	NA	Caudovirales	Siphoviridae		Phietalikevirus	Staphylococcus phage 187	Bacteria	Staphylococcus phage 187 (AY954950)	0	AY954950	dsDNA	New,	29	2013.042a-lB.A.v3.Siphoviridae_3gen	http://ictvonline.org/taxonomyHistory.asp?taxnode_id=20140526	cluster_9	cluster_68	cluster_96	cluster_124	cluster_31	cluster_109	cluster_230
T367	T123	NC002484	9635581	95	462a4cad0a6ec42ef1de7a680eb533cd	57.8042	17021	1	1d5a41eb399aa82e4bfc396fa4b42523	56425	Pseudomonas phage D3, complete genome.	Pseudomonas phage D3	Pseudomonas phage D3	Pseudomonas aeruginosa	Pseudomonas aeruginosa	Pseudomonas	Pseudomonadaceae	Caudovirales	Siphoviridae		D3likevirus	Pseudomonas phage D3	Bacteria	Pseudomonas phage D3 (NC002484)	1	AF165214	dsDNA	New,	29	2013.015a-dB.A.v3.D3likevirus	http://ictvonline.org/taxonomyHistory.asp?taxnode_id=20140320	cluster_9	cluster_10	cluster_21	cluster_125	cluster_11	cluster_68	cluster_364
T368	T379	AJ344259	17221347	54	28bdc930f3cf40d5882e7aa0c77719d5	25.1989	9388	1	dce9a7bfed4f40f8720e4a0971e97c55	35450	Sulfolobus virus SIRV-2 genomic DNA.	Sulfolobus islandicus rod-shaped virus 2	Sulfolobus islandicus rod-shaped virus 2	Sulfolobus islandicus	NA	Sulfolobus	Sulfolobaceae	Ligamenvirales	Rudiviridae		Rudivirus	Sulfolobus islandicus rod-shaped virus 2	Archaea	Sulfolobus islandicus rod-shaped virus 2 (AJ344259)	1		dsDNA	Moved,	27	2011.008a-cB.A.v2.Ligamenvirales	http://ictvonline.org/taxonomyHistory.asp?taxnode_id=20140712	cluster_4	cluster_30	cluster_53	cluster_126	cluster_31	cluster_69	cluster_188
T369	T499	AY129333	29424833	84	5ceaa730f8705b6e999464522d854693	65.3777	17907	1	447ed98b035b6f47cadb297ac40ea7c8	57050	Mycobacterium phage Che9c, complete sequence.	Mycobacterium phage Che9c	Mycobacterium phage Che9c	NA	NA	NA	NA	Caudovirales	Siphoviridae		Che9clikevirus	Mycobacterium phage Che9c	Bacteria	Mycobacterium phage Che9c (AY129333)	1	AY129333	dsDNA	New,	29	2013.013a-dB.A.v3.Che9clikevirus	http://ictvonline.org/taxonomyHistory.asp?taxnode_id=20140306	cluster_9	cluster_75	cluster_114	cluster_127	cluster_25	cluster_76	cluster_280
T37	T352	AY299121	31788475	60	54528c3b11eaf8b07c30d1be79e3e1a7	52.0384	13372	1	df453576b9102dd009f0f503d81ad802	44373	Xanthomonas oryzae bacteriophage Xp10 genomic DNA, complete genome.	Xanthomonas phage Xp10	Xanthomonas phage Xp10	NA	NA	NA	NA	Caudovirales	Siphoviridae		Xp10likevirus	Xanthomonas phage Xp10	Bacteria	Xanthomonas phage Xp10 (AY299121)	1	AY299121	dsDNA	New,	29	2013.028a-dB.A.v3.Xp10likevirus	http://ictvonline.org/taxonomyHistory.asp?taxnode_id=20140444	cluster_9	cluster_28	cluster_49	cluster_128	cluster_11	cluster_20	cluster_169
T370	T184	HQ728263	339507696	117	73df1c4d7080e58da6257364470dceac	43.3868	24959	1	11803266b8bfb478acdf79cbbfe998ab	84694	Erwinia phage vB_EamM-M7, complete genome.	Erwinia phage vB_EamM-M7	Erwinia phage phiEa21-4	Erwinia amylovora	Erwinia amylovora	Erwinia	Enterobacteriaceae	Caudovirales	Myoviridae		Felixounalikevirus	Erwinia phage phiEa21-4	Bacteria	Erwinia phage phiEa21-4 (HQ728263)	0		dsDNA	Moved,	27	2011.010aB.A.v2.Caudovirales_genus-ren	http://ictvonline.org/taxonomyHistory.asp?taxnode_id=20140071	cluster_8	cluster_35	cluster_62	cluster_129	cluster_19	cluster_104	cluster_435
T371	T531	HM152767	302858602	95	313ff69ce4a6ad11c8536fe7a57958d3	66.8768	18635	1	a1db5efaab5903be8f728b5eb3a6093f	59798	Mycobacterium phage CrimD, complete genome.	Mycobacterium phage CrimD	Mycobacterium phage CrimD	Mycobacterium smegmatis mc2 155	Mycobacterium smegmatis	Mycobacterium	Mycobacteriaceae	Caudovirales	Siphoviridae		Tm4likevirus	Mycobacterium phage crimd	Bacteria	Mycobacterium phage crimd (HM152767)	0	HM152767	dsDNA	New,	29	2013.022a-dB.A.v3.Tm4likevirus	http://ictvonline.org/taxonomyHistory.asp?taxnode_id=20140416	cluster_9	cluster_40	cluster_72	cluster_318	cluster_25	cluster_122	cluster_311
T372	T271	AY135486	37548558	42	dd5c8557b274b4a99b24515abc2e08ed	52.8267	9518	1	679dc74abf23750564c83f7f3d6964a5	30636	Enterobacteria phage PsP3, complete genome.	Enterobacteria phage PsP3	Enterobacteria phage PsP3	NA	NA	NA	NA	Caudovirales	Myoviridae	Peduovirinae	P2likevirus	Enterobacteria phage PsP3	Bacteria	Enterobacteria phage PsP3 (AY135486)	0		dsDNA	Moved,	27	2011.010aB.A.v2.Caudovirales_genus-ren	http://ictvonline.org/taxonomyHistory.asp?taxnode_id=20140017	cluster_5	cluster_61	cluster_68	cluster_130	cluster_26	cluster_126	cluster_115
T373	T192	AY500153	40769414	87	1fe54f27beeb168ac298b14684e8aacc	63.2459	16075	1	d43a0308193c11b89bdbeefe59d68227	52250	Mycobacteriophage Bethlehem, complete genome.	Mycobacterium phage Bethlehem	Mycobacterium phage Bethlehem	NA	NA	NA	NA	Caudovirales	Siphoviridae		L5likevirus	Mycobacterium phage bethlehem	Bacteria	Mycobacterium phage bethlehem (AY500153)	0	AY500153	dsDNA	New,	29	2013.016aB.A.v3.L5likevirus_62sp	http://ictvonline.org/taxonomyHistory.asp?taxnode_id=20140342	cluster_9	cluster_71	cluster_110	cluster_131	cluster_25	cluster_125	cluster_62
T374	T23	NC005262	158997720	81	987e67bcacfbd5cd0fa49f76d53e7a71	65.3094	20087	1	2f2fdae2fe207334156785f65c04fabe	63879	Burkholderia phage Bcep22, complete genome.	Burkholderia phage Bcep22	Burkholderia phage Bcep22	Burkholderia cepacia	Burkholderia cepacia	Burkholderia	Burkholderiaceae	Caudovirales	Podoviridae		Bcep22likevirus	Burkholderia phage Bcep22	Bacteria	Burkholderia phage Bcep22 (NC005262)	1	AY349011	dsDNA	New,	29	2013.038a-dB.A.v4.Bcep22likevirus	http://ictvonline.org/taxonomyHistory.asp?taxnode_id=20140187	cluster_5	cluster_33	cluster_58	cluster_283	cluster_25	cluster_81	cluster_88
T375	T58	FJ226752	224812480	44	13e584fba94b76e66263bdf5881d0343	39.3948	10903	1	1b3cf4e8dffbe78a5adc09f538e260bb	35525	Streptococcus phage ALQ13.2, complete genome.	Streptococcus phage Alq132	Streptococcus phage Alq132	Streptococcus thermophilus	Streptococcus thermophilus	Streptococcus	Streptococcaceae	Caudovirales	Siphoviridae		Sfi1unalikevirus	Streptococcus phage Alq132	Bacteria	Streptococcus phage Alq132 (FJ226752)	0	FJ226752	dsDNA	New,	29	2013.034a-dB.A.v4.Sfi1unalikevirus	http://ictvonline.org/taxonomyHistory.asp?taxnode_id=20140472	cluster_9	cluster_59	cluster_94	cluster_132	cluster_30	cluster_130	cluster_345
T376	T628	EU716414	190333465	93	2cba5bbdac1b0595dafd5af4552956b4	54.9282	20251	1	bdd3c16e3934f9d61e9cf8c38fd29e85	65764	Pseudomonas phage PB1, complete genome.	Pseudomonas phage PB1	Pseudomonas phage PB1	Pseudomonas aeruginosa	Pseudomonas aeruginosa	Pseudomonas	Pseudomonadaceae	Caudovirales	Myoviridae		Pbunalikevirus	Pseudomonas phage PB1	Bacteria	Pseudomonas phage PB1 (EU716414)	1		dsDNA	Moved,	27	2011.010aB.A.v2.Caudovirales_genus-ren	http://ictvonline.org/taxonomyHistory.asp?taxnode_id=20140087	cluster_9	cluster_48	cluster_80	cluster_336	cluster_18	cluster_101	cluster_429
T377	T471	NC002661	47073736	61	fcd2ccdb728c3556c221167ab18febc4	33.3124	12776	1	d12e0d8ee8c192cce5e771201c0e79db	42942	Staphylococcus phage phiSLT, complete genome.	Staphylococcus phage Slt	Staphylococcus phage Slt	Staphylococcus aureus	Staphylococcus aureus	Staphylococcus	Staphylococcaceae	Caudovirales	Siphoviridae		3alikevirus	Staphylococcus phage Slt	Bacteria	Staphylococcus phage Slt (NC002661)	0	AB045978	dsDNA	New,	29	2013.042a-lB.A.v3.Siphoviridae_3gen	http://ictvonline.org/taxonomyHistory.asp?taxnode_id=20140518	cluster_9	cluster_68	cluster_107	cluster_133	cluster_31	cluster_96	cluster_259
T378	T522	AP008954	121309263	68	e0acdeb8cedfa0da703c8c4058d4f7da	34.899	13648	1	7f52b68a173d40a6eae52146a8870bc2	43282	Staphylococcus phage phiETA3 DNA, complete genome, strain: TY32.	Staphylococcus phage phiETA3	Staphylococcus phage phiETA3	Staphylococcus aureus	Staphylococcus aureus	Staphylococcus	Staphylococcaceae	Caudovirales	Siphoviridae		Phietalikevirus	Staphylococcus phage Phieta3	Bacteria	Staphylococcus phage Phieta3 (AP008954)	0	AP008954	dsDNA	New,	29	2013.042a-lB.A.v3.Siphoviridae_3gen	http://ictvonline.org/taxonomyHistory.asp?taxnode_id=20140545	cluster_9	cluster_68	cluster_96	cluster_134	cluster_31	cluster_109	cluster_302
T379	T77	AY129332	29424746	86	99dffb7ef7764560d79797b03788e570	64.1833	15408	1	cc5f1bddff7fcae06531dc86e8698788	50913	Mycobacteriophage Bxz2, complete genome.	Mycobacterium phage Bxz2	Mycobacterium phage Bxz2	NA	NA	NA	NA	Caudovirales	Siphoviridae		L5likevirus	Mycobacterium phage Bxz2	Bacteria	Mycobacterium phage Bxz2 (AY129332)	0	AY129332	dsDNA	New,	29	2013.016aB.A.v3.L5likevirus_62sp	http://ictvonline.org/taxonomyHistory.asp?taxnode_id=20140358	cluster_9	cluster_71	cluster_110	cluster_375	cluster_25	cluster_125	cluster_454
T38	T279	JQ698665	390013407	101	9d17dc4f122df5b4d7c1815c167364a7	63.5478	17254	1	77edc8b841931bfbfa75234a155fc5bd	53972	Mycobacterium phage Nepal, complete genome.	Mycobacterium phage Nepal	Mycobacterium phage Nepal	Mycobacterium smegmatis mc2 155	Mycobacterium smegmatis	Mycobacterium	Mycobacteriaceae	Caudovirales	Siphoviridae		L5likevirus	Mycobacterium phage nepal	Bacteria	Mycobacterium phage nepal (JQ698665)	0	JQ698665	dsDNA	New,	29	2013.016aB.A.v3.L5likevirus_62sp	http://ictvonline.org/taxonomyHistory.asp?taxnode_id=20140349	cluster_9	cluster_71	cluster_110	cluster_177	cluster_25	cluster_125	cluster_120
T380	T39	AY543070	45774915	162	0254bde0dd052c826c3b1a90215af977	39.2698	32487	1	9342957f6dab4ae15dde6ebb5b7d2eab	121750	Bacteriophage T5, complete genome.	Escherichia phage T5	Escherichia phage T5	NA	NA	NA	NA	Caudovirales	Siphoviridae		T5likevirus	Enterobacteria phage T5	Bacteria	Enterobacteria phage T5 (AY543070)	1		dsDNA	Moved,	27	2011.010aB.A.v2.Caudovirales_genus-ren	http://ictvonline.org/taxonomyHistory.asp?taxnode_id=20140217	cluster_8	cluster_39	cluster_70	cluster_316	cluster_19	cluster_100	cluster_195
T381	T381	EU399241	166836319	46	05429d7cb9d676b6f8666d1960ccbee8	58.9797	11479	1	f9c4b6ab733624a330cc855ea34837c4	39245	Halomonas phage phiHAP-1, complete genome.	Halomonas phage phiHAP-1	Halomonas phage phiHAP-1	NA	NA	NA	NA	Caudovirales	Myoviridae		Hapunalikevirus	Halomonas phage phiHAP-1	Bacteria	Halomonas phage phiHAP-1 (EU399241)	1		dsDNA	Moved,	27	2011.010aB.A.v2.Caudovirales_genus-ren	http://ictvonline.org/taxonomyHistory.asp?taxnode_id=20140075	cluster_5	cluster_44	cluster_76	cluster_135	cluster_9	cluster_62	cluster_190
T383	T238	JF719729	350280548	11	8b52891d4aa2eea1cb06682fc65c5136	45.735	2347	1	e964f2cbc4b8f03a12b7ecdab0ebd040	5577	Enterobacteria phage G4 isolate G4_1_FR, complete genome.	Enterobacteria phage G4	Enterobacteria phage G4	Escherichia coli IJ1862	Escherichia coli	Escherichia	Enterobacteriaceae	Unassigned	Microviridae		Microvirus	Enterobacteria phage G4	Bacteria	Enterobacteria phage G4 (JF719729)	0		ssDNA	Renamed,	18	ICTV 7th Report	http://ictvonline.org/taxonomyHistory.asp?taxnode_id=20142635	cluster_1	cluster_32	cluster_57	cluster_230	cluster_15	cluster_79	cluster_395
T384	T43	JF704104	339755671	95	51f473f8a8ce7159daa560bc28b1d533	68.8755	22616	1	e39113536d093a4e5d053ffc74f2c27d	71092	Mycobacterium phage Zemanar, complete sequence.	Mycobacterium phage Zemanar	Mycobacterium phage Zemanar	Mycobacterium smegmatis mc2 155	Mycobacterium smegmatis	Mycobacterium	Mycobacteriaceae	Caudovirales	Siphoviridae		Pgonelikevirus	Mycobacterium phage zemanar	Bacteria	Mycobacterium phage zemanar (JF704104)	0	JF704104	dsDNA	New,	29	2013.020a-dB.A.v4.Pgonelikevirus	http://ictvonline.org/taxonomyHistory.asp?taxnode_id=20140407	cluster_9	cluster_67	cluster_106	cluster_136	cluster_25	cluster_113	cluster_226
T385	T126	AF234172	33338653	110	23c8ed41e960fa559416dcc1923917dc	47.3112	28126	1	89f941795a7bb15b18b3455f7601ef67	94800	Enterobacteria phage P1 mod749::IS5 c1.100 mutant, complete genome.	Enterobacteria phage P1	Enterobacteria phage P1	NA	NA	NA	NA	Caudovirales	Myoviridae		Punalikevirus	Enterobacteria phage P1	Bacteria	Enterobacteria phage P1 (AF234172)	1		dsDNA	Moved,	27	2011.010aB.A.v2.Caudovirales_genus-ren	http://ictvonline.org/taxonomyHistory.asp?taxnode_id=20140101	cluster_5	cluster_23	cluster_41	cluster_255	cluster_27	cluster_59	cluster_307
T387	T408	AY954960	62086030	79	409c7abed1749e2f10d145e2fed6ef88	35.0078	14130	1	0876e713989270dc3f72bb077e59d9eb	43576	Bacteriophage 96, complete genome.	Staphylococcus phage 96	Staphylococcus phage 96	NA	NA	NA	NA	Caudovirales	Siphoviridae		Phietalikevirus	Staphylococcus phage 96	Bacteria	Staphylococcus phage 96 (AY954960)	0	AY954960	dsDNA	New,	29	2013.042a-lB.A.v3.Siphoviridae_3gen	http://ictvonline.org/taxonomyHistory.asp?taxnode_id=20140539	cluster_9	cluster_68	cluster_96	cluster_137	cluster_31	cluster_109	cluster_210
T388	T693	JQ512844	380886116	87	0e4cb51fbe2e9719664e127d094e17da	64.9567	16087	1	1ed56225bfc41d31561eb1f41626bd35	51094	Mycobacterium phage Twister, complete genome.	Mycobacterium phage Twister	Mycobacterium phage Twister	Mycobacterium smegmatis mc2 155	Mycobacterium smegmatis	Mycobacterium	Mycobacteriaceae	Caudovirales	Siphoviridae		L5likevirus	Mycobacterium phage twister	Bacteria	Mycobacterium phage twister (JQ512844)	0	JQ512844	dsDNA	New,	29	2013.016aB.A.v3.L5likevirus_62sp	http://ictvonline.org/taxonomyHistory.asp?taxnode_id=20140379	cluster_9	cluster_71	cluster_110	cluster_138	cluster_25	cluster_125	cluster_444
T389	T614	AY962392	62114641	247	2d314ca39237c7ac3b80a09fae828593	43.9134	53018	1	a712d2105714c5759efabaa68e777996	172963	Aeromonas phage 31, complete genome.	Aeromonas phage 31	Aeromonas phage 31	Aeromonas salmonicida	Aeromonas salmonicida	Aeromonas	Aeromonadaceae	Caudovirales	Myoviridae	Tevenvirinae	T4likevirus	Aeromonas phage 31	Bacteria	Aeromonas phage 31 (AY962392)	0		dsDNA	Moved,	27	2011.010aB.A.v2.Caudovirales_genus-ren	http://ictvonline.org/taxonomyHistory.asp?taxnode_id=20140043	cluster_8	cluster_74	cluster_113	cluster_277	cluster_19	cluster_94	cluster_419
T39	T406	KJ540262	633267749	14	719207001ff310ecb01e457b0071074a	44.5951	2767	1	fdf437b398bfb8233b7ec00ab773292c	10620	Vibrio cholerae strain IB4405 phage CTX genomic sequence.	Vibrio cholerae	Vibrio cholerae	NA	NA	NA	NA	Unassigned	Inoviridae		Inovirus	Vibrio phage CTX	Bacteria	Vibrio phage CTX (KJ540262)	0		ssDNA	New,	18	ICTV 7th Report	http://ictvonline.org/taxonomyHistory.asp?taxnode_id=20142476	cluster_2	cluster_52	cluster_40	cluster_254	cluster_16	cluster_91	cluster_413
T390	T480	AY095314	26051202	67	0455e6d9b72ef84d9c801c0ae5fc10ba	49.5197	14092	1	08bc2054a7466d7be4eb1ac5fab92e0c	46012	Vibriophage VpV262, complete genome.	Vibrio phage VpV262	Vibrio phage VpV262	Vibrio parahaemolyticus	Vibrio parahaemolyticus	Vibrio	Vibrionaceae	Caudovirales	Podoviridae		Unassigned	Vibrio phage VpV262	Bacteria	Vibrio phage VpV262 (AY095314)	0		dsDNA	New,	25	2008.075B.v2.VPV262-Sp	http://ictvonline.org/taxonomyHistory.asp?taxnode_id=20140185	cluster_9	cluster_8	cluster_18	cluster_139	cluster_4	cluster_43	cluster_265
T391	T249	EU719189	199612118	75	009f984ddbdf0e1b510bc46dc5c7301e	29.3265	15399	1	5b84b6a154c6e3bdff28393e3404615e	50930	Clostridium phage phiCD27, complete genome.	Clostridium phage phiCD27	Clostridium phage phiCD27	Clostridium difficile	Clostridium difficile	Clostridium	Clostridiaceae	Caudovirales	Myoviridae		Phicd119likevirus	Clostridium phage phiCD27	Bacteria	Clostridium phage phiCD27 (EU719189)	0		dsDNA	Moved,	27	2011.010aB.A.v2.Caudovirales_genus-ren	http://ictvonline.org/taxonomyHistory.asp?taxnode_id=20140091	cluster_9	cluster_24	cluster_42	cluster_140	cluster_31	cluster_106	cluster_100
T393	T444	NC001417	176120924	4	ffdd8cb52d10fc3537f9931208eb4ba2	52.1154	1143	1	bb3d5e38b47488af4d4d0e7a746fe219	3569	Enterobacterio phage MS2, complete genome.	Enterobacteria phage MS2	Enterobacteria phage MS2	Escherichia coli	Escherichia coli	Escherichia	Enterobacteriaceae	Unassigned	Leviviridae		Levivirus	Enterobacteria phage MS2	Bacteria	Enterobacteria phage MS2 (NC001417)	1		ssRNA(+)	Merged,Assigned as Type Species,	18	ICTV 7th Report	http://ictvonline.org/taxonomyHistory.asp?taxnode_id=20142524	cluster_7	cluster_73	cluster_112	cluster_141	cluster_22	cluster_39	cluster_238
T395	T536	JX080305	594135050	232	9426772d75c41a18135cadb2a0cf0f37	30.3916	43606	1	2d8e9aac2b2cdea948ef52a0287aecaf	147590	Staphylococcus phage P4W, complete genome.	Staphylococcus phage P4W	Staphylococcus phage G1	Staphylococcus aureus strain 6409	Staphylococcus aureus	Staphylococcus	Staphylococcaceae	Caudovirales	Myoviridae	Spounavirinae	Twortlikevirus	Staphylococcus phage G1	Bacteria	Staphylococcus phage G1 (JX080305)	0		dsDNA	New,	26	2009.009a-pB.A.v3.Spounavirinae	http://ictvonline.org/taxonomyHistory.asp?taxnode_id=20140031	cluster_8	cluster_65	cluster_103	cluster_372	cluster_31	cluster_131	cluster_352
T396	T398	JN698998	354996749	96	f53f5bc0bbd6e704484616f97784f579	63.6172	16435	1	f32e612c0588fae342be8c1c70c1b333	53003	Mycobacterium phage Bruns, complete genome.	Mycobacterium phage Bruns	Mycobacterium phage Bruns	Mycobacterium smegmatis mc2 155	Mycobacterium smegmatis	Mycobacterium	Mycobacteriaceae	Caudovirales	Siphoviridae		L5likevirus	Mycobacterium phage bruns	Bacteria	Mycobacterium phage bruns (JN698998)	0	JN698998	dsDNA	New,	29	2013.016aB.A.v3.L5likevirus_62sp	http://ictvonline.org/taxonomyHistory.asp?taxnode_id=20140345	cluster_9	cluster_71	cluster_110	cluster_176	cluster_25	cluster_125	cluster_202
T397	T453	NC000929	9633494	55	549a4fd1ff3fbc268bc7886c434620ca	52.0549	11821	1	c1dedb6727f8f067a7828cf28c67815f	36717	Enterobacteria phage Mu, complete genome.	Enterobacteria phage Mu	Enterobacteria phage Mu	Escherichia coli	Escherichia coli	Escherichia	Enterobacteriaceae	Caudovirales	Myoviridae		Mulikevirus	Enterobacteria phage Mu	Bacteria	Enterobacteria phage Mu (NC000929)	1		dsDNA	Moved,	27	2011.010aB.A.v2.Caudovirales_genus-ren	http://ictvonline.org/taxonomyHistory.asp?taxnode_id=20140080	cluster_9	cluster_45	cluster_19	cluster_142	cluster_27	cluster_40	cluster_247
T398	T493	FJ174693	206287269	108	6c5b369dda570f4915c36c667e3c9183	61.2192	18792	1	0f8d9393e3aa9ff7c490e8cc40131654	58578	Mycobacterium phage Ramsey, complete genome.	Mycobacterium phage Ramsey	Mycobacterium phage Ramsey	Mycobacterium smegmatis mc2 155	Mycobacterium smegmatis	Mycobacterium	Mycobacteriaceae	Caudovirales	Siphoviridae		Che8likevirus	Mycobacterium phage ramsey	Bacteria	Mycobacterium phage ramsey (FJ174693)	0	FJ174693	dsDNA	New,	29	2013.008a-dB.A.v3.Che8likevirus	http://ictvonline.org/taxonomyHistory.asp?taxnode_id=20140283	cluster_9	cluster_75	cluster_105	cluster_143	cluster_25	cluster_97	cluster_276
T399	T375	JF704117	339780872	107	947f9ffc61168f18e337d9b5bd461ffe	61.1277	18248	1	25c5a86d3a55a945920b64fe2ce9bdae	56719	Mycobacterium phage RockyHorror, complete sequence.	Mycobacterium phage RockyHorror	Mycobacterium phage RockyHorror	Mycobacterium smegmatis mc2 155	Mycobacterium smegmatis	Mycobacterium	Mycobacteriaceae	Caudovirales	Siphoviridae		Che8likevirus	Mycobacterium phage rockyhorror	Bacteria	Mycobacterium phage rockyhorror (JF704117)	0	JF704117	dsDNA	New,	29	2013.008a-dB.A.v3.Che8likevirus	http://ictvonline.org/taxonomyHistory.asp?taxnode_id=20140284	cluster_9	cluster_75	cluster_105	cluster_144	cluster_25	cluster_97	cluster_187
T40	T138	AF440571	158142263	73	c273c29b96c519593615a3c34a6b9667	33.3521	12208	1	442341f34b2c48f4c6b50ad8429216c3	40900	Sulfolobus islandicus filamentous virus, partial genome.	Sulfolobus islandicus filamentous virus	Sulfolobus islandicus filamentous virus	NA	NA	NA	NA	Ligamenvirales	Lipothrixviridae		Betalipothrixvirus	Sulfolobus islandicus filamentous virus	Archaea	Sulfolobus islandicus filamentous virus (AF440571)	1		dsDNA	Moved,	27	2011.008a-cB.A.v2.Ligamenvirales	http://ictvonline.org/taxonomyHistory.asp?taxnode_id=20140702	cluster_4	cluster_26	cluster_47	cluster_145	cluster_21	cluster_114	cluster_28
T400	T559	AY954958	62086028	77	29936ceee7b06a069c31ba3b2b15055a	35.1137	14468	1	da380efdde94395b50933887b9428ed4	43681	Bacteriophage 37, complete genome.	Staphylococcus phage 37	Staphylococcus phage 37	NA	NA	NA	NA	Caudovirales	Siphoviridae		Phietalikevirus	Staphylococcus phage 37	Bacteria	Staphylococcus phage 37 (AY954958)	0	AY954958	dsDNA	New,	29	2013.042a-lB.A.v3.Siphoviridae_3gen	http://ictvonline.org/taxonomyHistory.asp?taxnode_id=20140528	cluster_9	cluster_68	cluster_96	cluster_146	cluster_31	cluster_109	cluster_326
T401	T440	KJ540267	633267825	15	3c4e74a74ee30f7bd332fcae15374764	44.6035	2827	1	b54337b3a129eef55b3bce406f06be96	10618	Vibrio cholerae strain PM12 phage CTX genomic sequence.	Vibrio cholerae	Vibrio cholerae	NA	NA	NA	NA	Unassigned	Inoviridae		Inovirus	Vibrio phage CTX	Bacteria	Vibrio phage CTX (KJ540267)	0		ssDNA	New,	18	ICTV 7th Report	http://ictvonline.org/taxonomyHistory.asp?taxnode_id=20142476	cluster_2	cluster_52	cluster_40	cluster_254	cluster_16	cluster_91	cluster_413
T402	T164	AY699705	56718416	44	beb7e20e6bdd93e9a83ed23e479b4fe4	40.151	10805	1	f4f88c8441f6fd03c9a22dabd293ad58	34704	Streptococcus thermophilus bacteriophage 2972, complete genome.	Streptococcus phage 2972	Streptococcus phage 2972	Streptococcus thermophilus	Streptococcus thermophilus	Streptococcus	Streptococcaceae	Caudovirales	Siphoviridae		Sfi1unalikevirus	Streptococcus phage 2972	Bacteria	Streptococcus phage 2972 (AY699705)	0	AY699705	dsDNA	New,	29	2013.034a-dB.A.v4.Sfi1unalikevirus	http://ictvonline.org/taxonomyHistory.asp?taxnode_id=20140471	cluster_9	cluster_59	cluster_94	cluster_206	cluster_30	cluster_130	cluster_44
T403	T10	EU272037	169409292	51	840cb97644524b0a4045a2fe7909d7a1	64.514	11859	1	ddec58d0111679b067ff352c2a92b0f9	36885	Pseudomonas phage MP38, complete genome.	Pseudomonas phage MP38	Pseudomonas phage MP38	Pseudomonas aeruginosa PA14	Pseudomonas aeruginosa	Pseudomonas	Pseudomonadaceae	Caudovirales	Siphoviridae		D3112likevirus	Pseudomonas phage MP38	Bacteria	Pseudomonas phage MP38 (EU272037)	0	EU272037	dsDNA	New,	29	2012.003a-dB.A.v3.D3112likevirus	http://ictvonline.org/taxonomyHistory.asp?taxnode_id=20140249	cluster_9	cluster_45	cluster_77	cluster_220	cluster_25	cluster_105	cluster_1
T404	T664	AF335538	13517559	58	c87a0c00c601368e88694b13f15ec9bc	46.6877	11301	1	ac442693d6f19dc59f88bb9e5f852873	38297	Bacteriophage HK620, complete genome.	Salmonella phage HK620	Salmonella phage HK620	Escherichia coli H, strain 2158	Escherichia coli	Escherichia	Enterobacteriaceae	Caudovirales	Podoviridae		P22likevirus	Salmonella phage HK620	Bacteria	Salmonella phage HK620 (AF335538)	0		dsDNA	Moved,	27	2011.010aB.A.v2.Caudovirales_genus-ren	http://ictvonline.org/taxonomyHistory.asp?taxnode_id=20140172	cluster_5	cluster_62	cluster_99	cluster_147	cluster_27	cluster_127	cluster_415
T405	T496	AY257527	32478318	32	b9b105d223fe1e366ecf2c446c91769c	39.7188	4934	1	f94bcbf360dac7b6dab95acd45c2ca4c	14935	Bacillus thuringiensis bacteriophage Bam35c, complete genome.	Bacillus phage Bam35c	Bacillus phage Bam35	NA	NA	NA	NA	Unassigned	Tectiviridae		Tectivirus	Bacillus phage Bam35	Bacteria	Bacillus phage Bam35 (AY257527)	0		dsDNA	New,	23	ICTV 8th Report	http://ictvonline.org/taxonomyHistory.asp?taxnode_id=20143675	cluster_3	cluster_9	cluster_20	cluster_148	cluster_13	cluster_83	cluster_401
T406	T608	HQ711985	371767335	96	ddf81a624d8cbec43dd04f26e51d6780	57.4671	16729	1	1ad01ce78692c26be5e5147831953b0b	54024	Pseudomonas phage vB_PaeS_PMG1, complete genome.	Pseudomonas phage PMG1	Pseudomonas phage PMG1	Pseudomonas aeruginosa	Pseudomonas aeruginosa	Pseudomonas	Pseudomonadaceae	Caudovirales	Siphoviridae		D3likevirus	Pseudomonas phage PMG1	Bacteria	Pseudomonas phage PMG1 (HQ711985)	0	HQ711985	dsDNA	New,	29	2013.015a-dB.A.v3.D3likevirus	http://ictvonline.org/taxonomyHistory.asp?taxnode_id=20140321	cluster_9	cluster_10	cluster_21	cluster_149	cluster_11	cluster_68	cluster_365
T407	T114	JX100812	408730724	347	25418fc4e91a27c4bd93762b985b1689	66.1498	66078	1	f2df45b7ca2f5a558718b1d68a44a5df	218929	Caulobacter phage CcrMagneto, complete genome.	Caulobacter phage magneto	Caulobacter phage magneto	Caulobacter crescentus	Caulobacter crescentus	Caulobacter	Caulobacteraceae	Caudovirales	Siphoviridae		Phicbklikevirus	Caulobacter phage magneto	Bacteria	Caulobacter phage magneto (JX100812)	0	JX100812	dsDNA	New,	29	2013.025a-dB.A.v3.Phicbklikevirus	http://ictvonline.org/taxonomyHistory.asp?taxnode_id=20140430	cluster_8	cluster_34	cluster_61	cluster_222	cluster_25	cluster_89	cluster_411
T408	T666	AJ888457	74474769	72	536ce902daa9e67266d6d5db6bb97468	41.2259	19264	1	93daedf4c0a064db05da49a414bc842d	62730	Acidianus two-tailed virus, complete viral genome.	Acidianus two-tailed virus	Acidianus two-tailed virus	NA	NA	NA	NA	Unassigned	Bicaudaviridae		Bicaudavirus	Acidianus two-tailed virus	Archaea	Acidianus two-tailed virus (AJ888457)	1		dsDNA	New,Assigned as Type Species,	25	2007.086-89B.Bicaudavirus	http://ictvonline.org/taxonomyHistory.asp?taxnode_id=20141651	cluster_4	cluster_11	cluster_22	cluster_150	cluster_21	cluster_93	cluster_417
T409	T636	JN699001	354997037	78	179bcf767e8e9f132e45f5920648ff9b	67.0777	15824	1	fe7e1a4d927079a067ec693c413b6ebf	48420	Mycobacterium phage Babsiella, complete genome.	Mycobacterium phage Babsiella	Mycobacterium phage Babsiella	Mycobacterium smegmatis mc2 155	Mycobacterium smegmatis	Mycobacterium	Mycobacteriaceae	Caudovirales	Siphoviridae		Che9clikevirus	Mycobacterium phage babsiella	Bacteria	Mycobacterium phage babsiella (JN699001)	0	JN699001	dsDNA	New,	29	2013.013a-dB.A.v3.Che9clikevirus	http://ictvonline.org/taxonomyHistory.asp?taxnode_id=20140308	cluster_9	cluster_75	cluster_114	cluster_151	cluster_25	cluster_76	cluster_391
T41	T103	KJ619459	625369941	9	d9b3e1465e289f755830b9a9274c58b1	44.3065	1949	1	664be827bbcf1de3dd12c09f9914d004	6446	Vibrio phage CTX, complete genome.	Vibrio phage CTX	Vibrio phage CTX	Vibrio cholerae IB4755	Vibrio cholerae	Vibrio	Vibrionaceae	Unassigned	Inoviridae		Inovirus	Vibrio phage CTX	Bacteria	Vibrio phage CTX (KJ619459)	0		ssDNA	New,	18	ICTV 7th Report	http://ictvonline.org/taxonomyHistory.asp?taxnode_id=20142476	cluster_2	cluster_52	cluster_40	cluster_214	cluster_16	cluster_91	cluster_3
T410	T673	JX015524	392284472	99	5657082ec160007c348d497004293586	61.3803	16367	1	8df0f407a8435e0961571cd75599aef7	52494	Mycobacteriophage Astro, complete genome.	Mycobacterium phage Astro	Mycobacterium phage Astro	Mycobacterium smegmatis mc2 155	Mycobacterium smegmatis	Mycobacterium	Mycobacteriaceae	Caudovirales	Siphoviridae		L5likevirus	Mycobacterium phage astro	Bacteria	Mycobacterium phage astro (JX015524)	0	JX015524	dsDNA	New,	29	2013.016aB.A.v3.L5likevirus_62sp	http://ictvonline.org/taxonomyHistory.asp?taxnode_id=20140374	cluster_9	cluster_71	cluster_110	cluster_152	cluster_25	cluster_125	cluster_425
T411	T69	FJ539135	254547615	4	7f81d27df0fc354437a07fb1202f2fa3	50.5734	1489	1	894736de4f9760b272bc0d29e2882729	4273	Enterobacteria phage FI strain BR8, complete genome.	Enterobacteria phage FI	Enterobacteria phage FI	Escherichia coli	Escherichia coli	Escherichia	Enterobacteriaceae	Unassigned	Leviviridae		Allolevivirus	Enterobacteria phage FI	Bacteria	Enterobacteria phage FI (FJ539135)	0		ssRNA(+)	Merged,	18	ICTV 7th Report	http://ictvonline.org/taxonomyHistory.asp?taxnode_id=20142520	cluster_7	cluster_73	cluster_112	cluster_249	cluster_22	cluster_117	cluster_448
T412	T196	AF543311	47719008	66	9514553c10a38ca79abed01c76b5a3da	63.3304	15012	1	0d3847b1f8dae26609d477a25f7271e9	48247	Burkholderia cepacia phage Bcep781, complete genome.	Burkholderia phage Bcep781	Burkholderia phage Bcep781	NA	NA	NA	NA	Caudovirales	Myoviridae		Bcep78likevirus	Burkholderia phage Bcep781	Bacteria	Burkholderia phage Bcep781 (AF543311)	1		dsDNA	Moved,	27	2011.010aB.A.v2.Caudovirales_genus-ren	http://ictvonline.org/taxonomyHistory.asp?taxnode_id=20140064	cluster_9	cluster_46	cluster_78	cluster_290	cluster_25	cluster_35	cluster_161
T413	T44	JF719737	350280627	4	4b51d32d3c32f6856abf6cae37ddd29b	48.3777	1471	1	2dc895ae6f4847df2d2db46564ed66cf	4130	Enterobacteria phage Qbeta isolate Qbeta_3_FR, partial genome.	Enterobacteria phage Qbeta	Enterobacteria phage Qbeta	Escherichia coli IJ1862	Escherichia coli	Escherichia	Enterobacteriaceae	Unassigned	Leviviridae		Allolevivirus	Enterobacteria phage Qbeta	Bacteria	Enterobacteria phage Qbeta (JF719737)	1		ssRNA(+)	Merged,Assigned as Type Species,	18	ICTV 7th Report	http://ictvonline.org/taxonomyHistory.asp?taxnode_id=20142521	cluster_7	cluster_73	cluster_112	cluster_370	cluster_22	cluster_117	cluster_458
T414	T391	JX100809	408731875	343	f381e3d585720677de086a354f599208	66.0732	65755	1	10a185bf185dbd6fd27baa6775b9bc56	219216	Caulobacter phage CcrSwift, complete genome.	Caulobacter phage swift	Caulobacter phage swift	Caulobacter crescentus	Caulobacter crescentus	Caulobacter	Caulobacteraceae	Caudovirales	Siphoviridae		Phicbklikevirus	Caulobacter phage swift	Bacteria	Caulobacter phage swift (JX100809)	0	JX100809	dsDNA	New,	29	2013.025a-dB.A.v3.Phicbklikevirus	http://ictvonline.org/taxonomyHistory.asp?taxnode_id=20140431	cluster_8	cluster_34	cluster_61	cluster_222	cluster_25	cluster_89	cluster_197
T415	T204	JX486087	408385589	60	6cb4d136228b69204c83fc8c7f8ad1dd	47.5975	11682	1	a3d3980d33c128ef59a7c1b7614f1c7b	38002	Lactobacillus phage ATCC 8014-B1, complete genome.	Lactobacillus phage ATCC8014	Lactobacillus phage ATCC8014	Lactobacillus plantarum ATCC 8014	Lactobacillus plantarum	Lactobacillus	Lactobacillaceae	Caudovirales	Siphoviridae		Phijlunalikevirus	Lactobacillus phage ATCC8014	Bacteria	Lactobacillus phage ATCC8014 (JX486087)	0	JX486087	dsDNA	New,	29	2013.010a-dB.A.v3.Phijlunalikevirus	http://ictvonline.org/taxonomyHistory.asp?taxnode_id=20140296	cluster_9	cluster_54	cluster_88	cluster_153	cluster_31	cluster_25	cluster_72
T416	T367	AY954962	62086032	72	dad8cec166495f851b5878187f3cb320	35.2391	13903	1	b7ad65cca8860f5aff83d81e8cfd6889	43114	Bacteriophage 71, complete genome.	Staphylococcus phage 71	Staphylococcus phage 71	NA	NA	NA	NA	Caudovirales	Siphoviridae		Phietalikevirus	Staphylococcus phage 71	Bacteria	Staphylococcus phage 71 (AY954962)	0	AY954962	dsDNA	New,	29	2013.042a-lB.A.v3.Siphoviridae_3gen	http://ictvonline.org/taxonomyHistory.asp?taxnode_id=20140533	cluster_9	cluster_68	cluster_96	cluster_154	cluster_31	cluster_109	cluster_179
T417	T502	JF704111	339781537	78	acaa98393c97afc6c26432d69cbe20e4	64.28	14801	1	dbb30437327c92cb4106b25f17e6309f	47780	Mycobacterium phage Rockstar, complete sequence.	Mycobacterium phage Rockstar	Mycobacterium phage Rockstar	Mycobacterium smegmatis mc2 155	Mycobacterium smegmatis	Mycobacterium	Mycobacteriaceae	Caudovirales	Siphoviridae		L5likevirus	Mycobacterium phage rockstar	Bacteria	Mycobacterium phage rockstar (JF704111)	0	JF704111	dsDNA	New,	29	2013.016aB.A.v3.L5likevirus_62sp	http://ictvonline.org/taxonomyHistory.asp?taxnode_id=20140363	cluster_9	cluster_71	cluster_110	cluster_155	cluster_25	cluster_125	cluster_285
T418	T416	NC002214	9634983	53	5bc73bdc9306db615e056e7d3ddec9c9	38.556	12434	1	95b54bb652f42bc581bd8412187c241d	39807	Streptococcus phage Sfi11, complete genome.	Streptococcus phage Sfi11	Streptococcus phage Sfi11	Streptococcus thermophilus	Streptococcus thermophilus	Streptococcus	Streptococcaceae	Caudovirales	Siphoviridae		Sfi1unalikevirus	Streptococcus phage Sfi11	Bacteria	Streptococcus phage Sfi11 (NC002214)	1	AF158600	dsDNA	New,	29	2013.034a-dB.A.v4.Sfi1unalikevirus	http://ictvonline.org/taxonomyHistory.asp?taxnode_id=20140469	cluster_9	cluster_59	cluster_94	cluster_156	cluster_30	cluster_130	cluster_217
T42	T603	AY722806	52082774	38	2b4ea1109b0d1e0693334ca1a986df10	49.5531	6154	1	2b0f56a2d6ca99af41538bb167a91301	20933	Thermoproteus tenax spherical virus 1, complete genome.	Thermoproteus tenax spherical virus 1	Thermoproteus tenax spherical virus 1	NA	NA	NA	NA	Unassigned	Globuloviridae		Globulovirus	Thermoproteus tenax spherical virus 1	Archaea	Thermoproteus tenax spherical virus 1 (AY722806)	0		dsDNA	New,	24	2007.085B.04.TTSV1	http://ictvonline.org/taxonomyHistory.asp?taxnode_id=20142411	cluster_0	cluster_12	cluster_23	cluster_157	cluster_13	cluster_66	cluster_362
T421	T212	KF664579	554621756	8	f2b312373e4f0c82423fa6fbb3b8a2eb	45.7741	1840	1	0147cd59a994600b210f544ef80de069	6969	Vibrio phage CTX transgenic plasmid pCTX-1kan, complete sequence.	Vibrio phage CTX	Vibrio phage CTX	NA	NA	NA	NA	Unassigned	Inoviridae		Inovirus	Vibrio phage CTX	Bacteria	Vibrio phage CTX (KF664579)	0		ssDNA	New,	18	ICTV 7th Report	http://ictvonline.org/taxonomyHistory.asp?taxnode_id=20142476	cluster_2	cluster_52	cluster_40	cluster_203	cluster_16	cluster_91	cluster_77
T422	T365	JN849462	394774562	382	8d7d9cf979b877f7eda31a60e37c2801	42.5548	75045	1	3006bc05a7a004f76c0a6464c64fb669	246421	Vibriophage phi-pp2, complete genome.	Vibriophage phi-pp2	Vibrio phage KVP40	Vibrio parahaemolyticus	Vibrio parahaemolyticus	Vibrio	Vibrionaceae	Caudovirales	Myoviridae	Tevenvirinae	Schizot4likevirus	Vibrio phage KVP40	Bacteria	Vibrio phage KVP40 (JN849462)	1		dsDNA	New,Assigned as Type Species,	26	2009.007a-rB.A.v3.Tevenvirinae	http://ictvonline.org/taxonomyHistory.asp?taxnode_id=20140039	cluster_8	cluster_74	cluster_67	cluster_292	cluster_19	cluster_23	cluster_177
T423	T663	AM156909	80750651	75	f23b812c7974828b5d9e60ac29138d3f	44.2827	13777	1	cb64c7bdf19d38b0ee2b08911b449902	46219	Bacteriophage RTP, complete genome.	Escherichia phage Rtp	Escherichia phage Rtp	Escherichia Coli	NA	Escherichia	Enterobacteriaceae	Caudovirales	Siphoviridae		Tunalikevirus	Escherichia phage Rtp	Bacteria	Escherichia phage Rtp (AM156909)	0		dsDNA	New,	27	2012.004a,bB.A.v3.Tunalikevirus_8sp	http://ictvonline.org/taxonomyHistory.asp?taxnode_id=20140232	cluster_9	cluster_50	cluster_83	cluster_158	cluster_24	cluster_92	cluster_414
T424	T176	AF155037	5453354	22	d37833fbbfb501040a25fd5437a38e5b	42.1669	3156	1	d8f889b8a7c8066d8f364fb7267b16d3	10079	Alteromonas phage PM2, complete genome.	Pseudoalteromonas phage PM2	Pseudoalteromonas phage PM2	NA	NA	NA	NA	Unassigned	Corticoviridae		Corticovirus	Pseudoalteromonas phage PM2	Bacteria	Pseudoalteromonas phage PM2 (AF155037)	1		dsDNA	Renamed,	23	ICTV 8th Report	http://ictvonline.org/taxonomyHistory.asp?taxnode_id=20141978	cluster_5	cluster_13	cluster_24	cluster_159	cluster_30	cluster_4	cluster_54
T425	T64	GQ153923	262064218	10	46d848fb6f7c2f25e583d56c7b8d6335	45.5621	1942	1	e5fc3c764e0d25a51d08052903162c26	5577	Enterobacteria phage G4 isolate G4_ancestral, complete genome.	Enterobacteria phage G4	Enterobacteria phage G4	NA	NA	NA	NA	Unassigned	Microviridae		Microvirus	Enterobacteria phage G4	Bacteria	Enterobacteria phage G4 (GQ153923)	0		ssDNA	Renamed,	18	ICTV 7th Report	http://ictvonline.org/taxonomyHistory.asp?taxnode_id=20142635	cluster_1	cluster_32	cluster_57	cluster_230	cluster_15	cluster_79	cluster_395
T426	T127	AY954956	62086026	67	4d9f72b0155401c86c6f873682ce4fa2	33.4633	13819	1	4a80ef0618149e5867496d923c253a3d	43095	Bacteriophage 3A, complete genome.	Staphylococcus phage 3A	Staphylococcus phage 3A	NA	NA	NA	NA	Caudovirales	Siphoviridae		3alikevirus	Staphylococcus phage 3a	Bacteria	Staphylococcus phage 3a (AY954956)	1	AY954956	dsDNA	New,	29	2013.042a-lB.A.v3.Siphoviridae_3gen	http://ictvonline.org/taxonomyHistory.asp?taxnode_id=20140514	cluster_9	cluster_68	cluster_107	cluster_160	cluster_31	cluster_96	cluster_20
T427	T42	AY954968	62086038	77	454ad04a890edf04bc6e024ebe1bc1f5	35.9576	13954	1	cdc928fd70b6f1cbf4072f9ea7414178	43440	Bacteriophage X2, complete genome.	Staphylococcus phage X2	Staphylococcus phage X2	NA	NA	NA	NA	Caudovirales	Siphoviridae		Phietalikevirus	Staphylococcus phage X2	Bacteria	Staphylococcus phage X2 (AY954968)	0	AY954968	dsDNA	New,	29	2013.042a-lB.A.v3.Siphoviridae_3gen	http://ictvonline.org/taxonomyHistory.asp?taxnode_id=20140550	cluster_9	cluster_68	cluster_96	cluster_161	cluster_31	cluster_109	cluster_220
T428	T112	JF704106	339782236	98	9d66a9bcd0c7bdccfaba246f0386ffd1	66.3943	18678	1	d552987b1496ecf1fc85fa5b8c34f635	60835	Mycobacterium phage Anaya, complete sequence.	Mycobacterium phage Anaya	Mycobacterium phage Anaya	Mycobacterium smegmatis mc2 155	Mycobacterium smegmatis	Mycobacterium	Mycobacteriaceae	Caudovirales	Siphoviridae		Tm4likevirus	Mycobacterium phage anaya	Bacteria	Mycobacterium phage anaya (JF704106)	0	JF704106	dsDNA	New,	29	2013.022a-dB.A.v3.Tm4likevirus	http://ictvonline.org/taxonomyHistory.asp?taxnode_id=20140417	cluster_9	cluster_40	cluster_72	cluster_318	cluster_25	cluster_122	cluster_10
T429	T371	JX202565	397140398	64	ce0b05a5e1403026b3ed86b87ee17855	49.7971	13033	1	a43d541b6b843e30c0ce8d942ac796c3	42633	Salmonella phage wksl3, complete genome.	Salmonella phage wksl3	Salmonella phage wksl3	NA	NA	NA	NA	Caudovirales	Siphoviridae		Jerseylikevirus	Salmonella phage wksl3	Bacteria	Salmonella phage wksl3 (JX202565)	0	JX202565	dsDNA	New,	29	2013.030a-dB.A.v3.Jerseylikevirus	http://ictvonline.org/taxonomyHistory.asp?taxnode_id=20140460	cluster_9	cluster_51	cluster_84	cluster_171	cluster_24	cluster_121	cluster_184
T430	T181	KC330679	448937146	77	6e821231a1556bed55d802382fa06e3b	41.8209	15044	1	edd060fc492d9e6a89840271fba616b3	49425	Bacillus phage Curly, complete genome.	Bacillus phage Curly	Bacillus phage Curly	Bacillus pumilus BL8	Bacillus pumilus	Bacillus	Bacillaceae	Caudovirales	Siphoviridae		Andromedalikevirus	Bacillus phage curly	Bacteria	Bacillus phage curly (KC330679)	0	KC330679	dsDNA	New,	29	2013.037a-dB.A.v3.Andromedalikevirus	http://ictvonline.org/taxonomyHistory.asp?taxnode_id=20140502	cluster_9	cluster_69	cluster_108	cluster_266	cluster_14	cluster_86	cluster_57
T431	T135	EU330206	164375393	128	ce07327426214b18f918e4244f90167b	42.2738	23545	1	759f90a707b6a6c0bd2317c9beb72ec5	77554	Enterobacteria phage phiEco32, complete genome.	Enterobacteria phage Phieco32	Enterobacteria phage Phieco32	Escherichia coli	Escherichia coli	Escherichia	Enterobacteriaceae	Caudovirales	Podoviridae		Phieco32likevirus	Enterobacteria phage Phieco32	Bacteria	Enterobacteria phage Phieco32 (EU330206)	1		dsDNA	Moved,	27	2011.010aB.A.v2.Caudovirales_genus-ren	http://ictvonline.org/taxonomyHistory.asp?taxnode_id=20140176	cluster_9	cluster_14	cluster_25	cluster_162	cluster_17	cluster_2	cluster_26
T432	T22	AF157835	6117998	54	6ad31d13852fc21b3eb271fd107bcd94	43.8862	12525	1	5a09f09c1f3600f90517fbbddb5c6334	36524	Acyrthosiphon pisum bacteriophage APSE-1, complete genome.	Endosymbiont phage APSE-1	Endosymbiont phage APSE-1	NA	NA	NA	NA	Caudovirales	Podoviridae		Unassigned	Endosymbiont phage APSE-1	Bacteria	Endosymbiont phage APSE-1 (AF157835)	0		dsDNA	New,	25	2008.019B.v3.APSE1-Sp	http://ictvonline.org/taxonomyHistory.asp?taxnode_id=20140178	cluster_5	cluster_62	cluster_26	cluster_163	cluster_27	cluster_7	cluster_81
T433	T610	AJ748296	55770953	46	770c7d0190d2f6245aa586741d54f561	25.2817	8961	1	fb737e85cbba5d0e4b376e3b9c231897	33641	Sulfolobus islandicus rudivirus 1 variant XX, complete genome.	Sulfolobus islandicus rudivirus 1 variant XX	Sulfolobus islandicus rod-shaped virus 1	Sulfolobus islandicus LAL14/1	NA	Sulfolobus	Sulfolobaceae	Ligamenvirales	Rudiviridae		Rudivirus	Sulfolobus islandicus rod-shaped virus 1	Archaea	Sulfolobus islandicus rod-shaped virus 1 (AJ748296)	0		dsDNA	Moved,	27	2011.008a-cB.A.v2.Ligamenvirales	http://ictvonline.org/taxonomyHistory.asp?taxnode_id=20140711	cluster_4	cluster_30	cluster_53	cluster_164	cluster_31	cluster_69	cluster_368
T434	T392	AY954966	62086036	72	0eec6da9bc75b147d564b0b22889e9d1	35.4699	13974	1	c4324fb888fb1dde7064691952720412	43231	Bacteriophage 88, complete genome.	Staphylococcus phage 88	Staphylococcus phage 88	NA	NA	NA	NA	Caudovirales	Siphoviridae		Phietalikevirus	Staphylococcus phage 88	Bacteria	Staphylococcus phage 88 (AY954966)	0	AY954966	dsDNA	New,	29	2013.042a-lB.A.v3.Siphoviridae_3gen	http://ictvonline.org/taxonomyHistory.asp?taxnode_id=20140537	cluster_9	cluster_68	cluster_96	cluster_165	cluster_31	cluster_109	cluster_198
T435	T526	AB276040	139003863	51	d10f26bebbe877f0fee86f523dd01861	65.3483	12635	1	32ac8ea7468de28ed83723dbfbfa284f	38760	Ralstonia phage phiRSA1 DNA, complete genome.	Ralstonia phage RSA1	Ralstonia phage RSA1	NA	NA	NA	NA	Caudovirales	Myoviridae	Peduovirinae	P2likevirus	Ralstonia phage RSA1	Bacteria	Ralstonia phage RSA1 (AB276040)	0		dsDNA	Moved,	27	2011.010aB.A.v2.Caudovirales_genus-ren	http://ictvonline.org/taxonomyHistory.asp?taxnode_id=20140021	cluster_5	cluster_61	cluster_68	cluster_166	cluster_26	cluster_82	cluster_306
T436	T646	CP000623	134131952	48	3be9ebcfff6c7ecac93608670eac5801	65.4291	10750	1	40d0bc0e909cf6f477677f4527aaff09	35741	Burkholderia phage phiE202, complete genome.	Burkholderia phage phiE202	Burkholderia phage phiE202	Burkholderia thailandensis	Burkholderia thailandensis	Burkholderia	Burkholderiaceae	Caudovirales	Myoviridae	Peduovirinae	P2likevirus	Burkholderia phage phiE202	Bacteria	Burkholderia phage phiE202 (CP000623)	0		dsDNA	Moved,	27	2011.010aB.A.v2.Caudovirales_genus-ren	http://ictvonline.org/taxonomyHistory.asp?taxnode_id=20140013	cluster_5	cluster_61	cluster_68	cluster_268	cluster_26	cluster_82	cluster_398
T437	T415	NC001416	9626243	73	51a029385919ff0e258bdd96bb7a4d27	49.8577	14866	1	0f79579b84fd50cc2aa263b7ba87388d	48502	Enterobacteria phage lambda, complete genome.	Enterobacteria phage lambda	Enterobacteria phage lambda	Escherichia coli	Escherichia coli	Escherichia	Enterobacteriaceae	Caudovirales	Siphoviridae		Lambdalikevirus	Enterobacteria phage lambda	Bacteria	Enterobacteria phage lambda (NC001416)	1		dsDNA	Moved,	27	2011.010aB.A.v2.Caudovirales_genus-ren	http://ictvonline.org/taxonomyHistory.asp?taxnode_id=20140205	cluster_9	cluster_63	cluster_52	cluster_167	cluster_27	cluster_65	cluster_216
T438	T583	HM755814	323126179	33	6491c332d5862ced2d7498b4a52e3055	64.0068	9994	1	ab8d9d4a2f27f6d19b1ff538e412f918	48491	Mycobacterium phage Wonder, complete genome.	Mycobacterium phage Wonder	Mycobacterium phage Wonder	NA	NA	NA	NA	Caudovirales	Siphoviridae		L5likevirus	Mycobacterium phage wonder	Bacteria	Mycobacterium phage wonder (HM755814)	0	HM755814	dsDNA	New,	29	2013.016aB.A.v3.L5likevirus_62sp	http://ictvonline.org/taxonomyHistory.asp?taxnode_id=20140361	cluster_9	cluster_71	cluster_110	cluster_168	cluster_25	cluster_125	cluster_346
T439	T372	JF704093	339754473	84	b84a4c0fa9da37435608cf0263e2f8f6	63.6879	16094	1	ff5020517577ec14d76cb7c581fce7cc	51308	Mycobacterium phage Backyardigan, complete sequence.	Mycobacterium phage Backyardigan	Mycobacterium phage Backyardigan	Mycobacterium smegmatis mc2 155	Mycobacterium smegmatis	Mycobacterium	Mycobacteriaceae	Caudovirales	Siphoviridae		L5likevirus	Mycobacterium phage backyardigan	Bacteria	Mycobacterium phage backyardigan (JF704093)	0	JF704093	dsDNA	New,	29	2013.016aB.A.v3.L5likevirus_62sp	http://ictvonline.org/taxonomyHistory.asp?taxnode_id=20140367	cluster_9	cluster_71	cluster_110	cluster_324	cluster_25	cluster_125	cluster_185
T440	T211	FJ848884	255985737	51	1cca4682c8cba1058c96890e19254dc8	35.1465	8589	1	7abec5e3d2941f3eb017373f007bfcdc	28643	Lactococcus phage CB19, complete genome.	Lactococcus phage CB19	Lactococcus phage CB19	Lactococcus lactis SMQ-404	Lactococcus lactis	Lactococcus	Streptococcaceae	Caudovirales	Siphoviridae		Skunalikevirus	Lactococcus phage CB19	Bacteria	Lactococcus phage CB19 (FJ848884)	0	FJ848884	dsDNA	New,	29	2013.035a-dB.A.v3.Skunalikevirus	http://ictvonline.org/taxonomyHistory.asp?taxnode_id=20140483	cluster_9	cluster_72	cluster_101	cluster_293	cluster_31	cluster_84	cluster_374
T441	T338	KF148616	529281747	147	b34d098699b216493327ec1e0abca579	26.0449	39222	1	39cbb2c9bb61f780eddf20b683f301d0	132667	Campylobacter phage CP8, complete genome.	Campylobacter phage CP8	Campylobacter phage CP81	Campylobacter jejuni subsp. jejuni	Campylobacter jejuni	Campylobacter	Campylobacteraceae	Caudovirales	Myoviridae	Eucampyvirinae	Cp8unalikevirus	Campylobacter phage CP81	Bacteria	Campylobacter phage CP81 (KF148616)	1	FR823450	dsDNA	New,	29	2013.004a-kB.A.v4.Eucampyvirinae	http://ictvonline.org/taxonomyHistory.asp?taxnode_id=20140121	cluster_8	cluster_41	cluster_46	cluster_271	cluster_31	cluster_31	cluster_159
T442	T349	AY954951	62086019	76	d740b888e9600bbd95254c6119b4fd59	34.3022	13695	1	14bdf851162f99e0e7cc9fdb6fd0f552	42732	Bacteriophage 69, complete genome.	Staphylococcus phage 69	Staphylococcus phage 69	NA	NA	NA	NA	Caudovirales	Siphoviridae		Phietalikevirus	Staphylococcus phage 69	Bacteria	Staphylococcus phage 69 (AY954951)	0	AY954951	dsDNA	New,	29	2013.042a-lB.A.v3.Siphoviridae_3gen	http://ictvonline.org/taxonomyHistory.asp?taxnode_id=20140532	cluster_9	cluster_68	cluster_96	cluster_169	cluster_31	cluster_109	cluster_166
T443	T111	EU770221	192758230	94	583b70b9e6b4da7bdede9340b4b02bbc	68.3423	22363	1	5c30e63fa8a185ae083dd02d54ca6c6f	69904	Mycobacterium phage Nigel, complete genome.	Mycobacterium phage Nigel	Mycobacterium phage Nigel	NA	NA	NA	NA	Caudovirales	Siphoviridae		Pgonelikevirus	Mycobacterium phage nigel	Bacteria	Mycobacterium phage nigel (EU770221)	0	EU770221	dsDNA	New,	29	2013.020a-dB.A.v4.Pgonelikevirus	http://ictvonline.org/taxonomyHistory.asp?taxnode_id=20140406	cluster_9	cluster_67	cluster_106	cluster_378	cluster_25	cluster_113	cluster_9
T445	T296	JX080303	594135007	233	619db5a12ebe56a053a3a2677e330e10	30.3931	43881	1	b1d6a381ebe0e65d3ca34db8beb4cb8e	148481	Staphylococcus phage Fi200W, complete genome.	Staphylococcus phage Fi200W	Staphylococcus phage G1	Staphylococcus aureus strain 6409	Staphylococcus aureus	Staphylococcus	Staphylococcaceae	Caudovirales	Myoviridae	Spounavirinae	Twortlikevirus	Staphylococcus phage G1	Bacteria	Staphylococcus phage G1 (JX080303)	0		dsDNA	New,	26	2009.009a-pB.A.v3.Spounavirinae	http://ictvonline.org/taxonomyHistory.asp?taxnode_id=20140031	cluster_8	cluster_65	cluster_103	cluster_372	cluster_31	cluster_131	cluster_352
T446	T625	DQ466086	93117173	82	ba3ab9afeef22b6b7f9a5d18bdda42db	28.7258	14570	1	0a2b2ff551f9cf2e51580222dbbc767e	56538	Clostridium phage phiC2, complete genome.	Clostridium phage phiC2	Clostridium phage phiC2	NA	NA	NA	NA	Caudovirales	Myoviridae		Phicd119likevirus	Clostridium phage phiC2	Bacteria	Clostridium phage phiC2 (DQ466086)	0		dsDNA	Moved,	27	2011.010aB.A.v2.Caudovirales_genus-ren	http://ictvonline.org/taxonomyHistory.asp?taxnode_id=20140090	cluster_9	cluster_24	cluster_42	cluster_170	cluster_31	cluster_106	cluster_382
T447	T359	HE775250	387155563	58	ed6d2421d3a47c2388c532830ecf07cf	49.7889	13069	1	295c617ac44e7bda9f7ab8742d0b0b49	42391	Salmonella phage vB_SenS-Ent1 complete genome.	Salmonella phage Ent1	Salmonella phage Ent1	Salmonella enterica subsp. enterica serovar Enteritidis	Salmonella enterica	Salmonella	Enterobacteriaceae	Caudovirales	Siphoviridae		Jerseylikevirus	Salmonella phage Ent1	Bacteria	Salmonella phage Ent1 (HE775250)	0	HE775250	dsDNA	New,	29	2013.030a-dB.A.v3.Jerseylikevirus	http://ictvonline.org/taxonomyHistory.asp?taxnode_id=20140458	cluster_9	cluster_51	cluster_84	cluster_171	cluster_24	cluster_121	cluster_171
T448	T38	KJ127303	601127595	88	9858765a93bd81ece9391523c019034d	40.0083	15809	1	e0ba3fa9aa3e03af627927e6efbfb892	55726	Enterococcus phage VD13, complete genome.	Enterococcus phage VD13	Enterococcus phage VD13	Enterococcus faecalis 8413	Enterococcus faecalis	Enterococcus	Enterococcaceae	Caudovirales	Siphoviridae		Sap6likevirus	Enterococcus phage VD13	Bacteria	Enterococcus phage VD13 (KJ127303)	0	KJ094032	dsDNA	New,	29	2013.026a-dB.A.v3.Sap6likevirus	http://ictvonline.org/taxonomyHistory.asp?taxnode_id=20140439	cluster_9	cluster_29	cluster_51	cluster_172	cluster_31	cluster_44	cluster_267
T449	T611	KJ540257	633267671	15	a4697493d0d2b3f0ceef98723c415c0d	44.6086	2830	1	6bbef5b0b850e75d949fc63f6a270a79	10628	Vibrio cholerae strain IB4710 phage CTX genomic sequence.	Vibrio cholerae	Vibrio cholerae	NA	NA	NA	NA	Unassigned	Inoviridae		Inovirus	Vibrio phage CTX	Bacteria	Vibrio phage CTX (KJ540257)	0		ssDNA	New,	18	ICTV 7th Report	http://ictvonline.org/taxonomyHistory.asp?taxnode_id=20142476	cluster_2	cluster_52	cluster_40	cluster_254	cluster_16	cluster_91	cluster_413
T45	T462	KJ540278	633267924	14	aa47f175dfd40770035b3ae5767f2e19	45.2519	2718	1	68f3ae4344ffa99bbf50336df504992f	10678	Vibrio cholerae strain PM19 phage CTX genomic sequence.	Vibrio cholerae	Vibrio cholerae	NA	NA	NA	NA	Unassigned	Inoviridae		Inovirus	Vibrio phage CTX	Bacteria	Vibrio phage CTX (KJ540278)	0		ssDNA	New,	18	ICTV 7th Report	http://ictvonline.org/taxonomyHistory.asp?taxnode_id=20142476	cluster_2	cluster_52	cluster_40	cluster_254	cluster_16	cluster_91	cluster_353
T450	T150	KC618326	456174097	46	58532346f4cb9857f1c2835265a70d4a	52.6026	9700	1	6c72ed35db9458add961c5bf16ac5d69	31200	Enterobacteria phage P2, complete genome.	Enterobacteria phage P2	Enterobacteria phage P2	Escherichia coli O157:H43 str. T22	Escherichia coli	Escherichia	Enterobacteriaceae	Caudovirales	Myoviridae	Peduovirinae	P2likevirus	Enterobacteria phage P2	Bacteria	Enterobacteria phage P2 (KC618326)	1		dsDNA	Moved,	27	2011.010aB.A.v2.Caudovirales_genus-ren	http://ictvonline.org/taxonomyHistory.asp?taxnode_id=20140016	cluster_5	cluster_61	cluster_68	cluster_173	cluster_26	cluster_126	cluster_38
T451	T18	EU770222	192758325	92	22a05d7b06b1999eb03d1ef8430f3a19	56.2858	21371	1	72001e9a4544c92ad8f3da2930184683	70110	Mycobacterium phage Predator, complete genome.	Mycobacterium phage Predator	Mycobacterium phage Predator	NA	NA	NA	NA	Caudovirales	Siphoviridae		Barnyardlikevirus	Mycobacterium phage predator	Bacteria	Mycobacterium phage predator (EU770222)	0	EU770222	dsDNA	New,	29	2013.011a-dB.A.v3.Barnyardlikevirus	http://ictvonline.org/taxonomyHistory.asp?taxnode_id=20140299	cluster_9	cluster_27	cluster_48	cluster_174	cluster_25	cluster_63	cluster_56
T452	T141	JX865427	476538283	60	ffe40e7f7e75de015676450b245f732c	54.7737	13576	1	1bdcbd677e2c62b324aad1411e098def	43457	Enterobacteria phage JL1, complete genome.	Enterobacteria phage JL1	Enterobacteria phage JL1	Escherichia coli O157:H7	Escherichia coli	Escherichia	Enterobacteriaceae	Caudovirales	Siphoviridae		Hk578likevirus	Enterobacteria phage JL1	Bacteria	Enterobacteria phage JL1 (JX865427)	0	JX865427	dsDNA	New,	29	2013.029a-dB.A.v3.Hk578likevirus	http://ictvonline.org/taxonomyHistory.asp?taxnode_id=20140453	cluster_9	cluster_51	cluster_50	cluster_278	cluster_24	cluster_99	cluster_31
T454	T207	EU030939	157267004	34	39e44cae726bcc10267fa7fd02dcaddf	38.4801	5043	1	777c335d87195564b591ba36590cbf55	15330	Sulfolobus spindle-shaped virus 5, complete genome.	Sulfolobus spindle-shaped virus 5	Sulfolobus spindle-shaped virus 5	Sulfolobus islandicus	NA	Sulfolobus	Sulfolobaceae	Unassigned	Fuselloviridae		Alphafusellovirus	Sulfolobus spindle-shaped virus 5	Archaea	Sulfolobus spindle-shaped virus 5 (EU030939)	0		dsDNA	New,	27	2011.001a-fB.A.v3.Betafusellovirus	http://ictvonline.org/taxonomyHistory.asp?taxnode_id=20142066	cluster_4	cluster_58	cluster_92	cluster_175	cluster_21	cluster_72	cluster_73
T455	T125	JN153086	339753640	94	ac6c035d221546a244f5f986202e0049	63.6752	16544	1	0f3050ebeab09ebdf99e379db3f7bb0d	53597	Mycobacterium phage Euphoria, complete genome.	Mycobacterium phage Euphoria	Mycobacterium phage Euphoria	Mycobacterium smegmatis mc2 155	Mycobacterium smegmatis	Mycobacterium	Mycobacteriaceae	Caudovirales	Siphoviridae		L5likevirus	Mycobacterium phage euphoria	Bacteria	Mycobacterium phage euphoria (JN153086)	0	JN153086	dsDNA	New,	29	2013.016aB.A.v3.L5likevirus_62sp	http://ictvonline.org/taxonomyHistory.asp?taxnode_id=20140347	cluster_9	cluster_71	cluster_110	cluster_176	cluster_25	cluster_125	cluster_19
T456	T320	JN572689	344055438	92	e1db7ad08aa80a8f3404ea96618c0024	63.7123	16468	1	446969c72a7e07b509ea1bd1b5b64aa9	53142	Mycobacterium phage Perseus, complete genome.	Mycobacterium phage Perseus	Mycobacterium phage Perseus	Mycobacterium smegmatis mc2 155	Mycobacterium smegmatis	Mycobacterium	Mycobacteriaceae	Caudovirales	Siphoviridae		L5likevirus	Mycobacterium phage Perseus	Bacteria	Mycobacterium phage Perseus (JN572689)	0	JN572689	dsDNA	New,	29	2013.016aB.A.v3.L5likevirus_62sp	http://ictvonline.org/taxonomyHistory.asp?taxnode_id=20140357	cluster_9	cluster_71	cluster_110	cluster_177	cluster_25	cluster_125	cluster_148
T458	T489	JN020141	339752952	107	82438d1286fcc7b91cb8ea1f9411f68d	61.7072	19114	1	28a665474091862de60ebbf98fe60797	59314	Mycobacterium phage Shauna1, complete genome.	Mycobacterium phage Shauna1	Mycobacterium phage Shauna1	Mycobacterium smegmatis mc2 155	Mycobacterium smegmatis	Mycobacterium	Mycobacteriaceae	Caudovirales	Siphoviridae		Che8likevirus	Mycobacterium phage shauna1	Bacteria	Mycobacterium phage shauna1 (JN020141)	0	JN020141	dsDNA	New,	29	2013.008a-dB.A.v3.Che8likevirus	http://ictvonline.org/taxonomyHistory.asp?taxnode_id=20140286	cluster_9	cluster_75	cluster_105	cluster_178	cluster_25	cluster_97	cluster_272
T459	T295	KC661271	485726078	88	c4f115919adc9babc0e42e79d51e10aa	63.9168	16221	1	87aa68b2c049eca0c44fdabc9f13c361	51373	Mycobacterium phage Dhanush, complete genome.	Mycobacterium phage Dhanush	Mycobacterium phage Peaches	Mycobacterium smegmatis mc2 155	Mycobacterium smegmatis	Mycobacterium	Mycobacteriaceae	Caudovirales	Siphoviridae		L5likevirus	Mycobacterium phage peaches	Bacteria	Mycobacterium phage peaches (KC661271)	0	GQ303263	dsDNA	New,	29	2013.016aB.A.v3.L5likevirus_62sp	http://ictvonline.org/taxonomyHistory.asp?taxnode_id=20140364	cluster_9	cluster_71	cluster_110	cluster_324	cluster_25	cluster_125	cluster_258
T46	T412	EU100884	156905307	116	0b1d4ead9e04dda80239d6cb61dcdc66	57.7587	26707	1	28cf22116b338b0089a80bf52a0812e9	83319	Thermus phage P74-26, complete genome.	Thermus phage P7426	Thermus phage P7426	Thermus thermophilus	Thermus thermophilus	Thermus	Thermaceae	Caudovirales	Siphoviridae		P23likevirus	Thermus phage P7426	Bacteria	Thermus phage P7426 (EU100884)	0	EU100884	dsDNA	New,	29	2013.024a-dB.A.v3.P23likevirus	http://ictvonline.org/taxonomyHistory.asp?taxnode_id=20140427	cluster_9	cluster_15	cluster_27	cluster_179	cluster_2	cluster_29	cluster_214
T460	T680	AJ550940	40785909	55	dad6374ed3a133359ebe15f1dedaecf3	62.7636	12193	1	ed0508083bb78e8d7f5d4568c6febcf6	41831	Bacteriophage phi-BT1 complete genome.	Streptomyces phage phiBT1	Streptomyces phage phiBT1	NA	NA	NA	NA	Caudovirales	Siphoviridae		Phic3unalikevirus	Streptomyces phage phibt1	Bacteria	Streptomyces phage phibt1 (AJ550940)	0	AJ550940	dsDNA	New,	29	2013.033aB.A.v3.PhiC3unalikeviruses_2sp	http://ictvonline.org/taxonomyHistory.asp?taxnode_id=20140210	cluster_9	cluster_16	cluster_28	cluster_180	cluster_25	cluster_102	cluster_433
T461	T268	JQ300538	375281834	110	6b05d7dded7d6a0f082ff6e8df0aa629	61.6523	19279	1	a1b06c9b4f724da53b7bd1ef205d3c3a	61164	Mycobacterium phage Spartacus, complete genome.	Mycobacterium phage Spartacus	Mycobacterium phage Spartacus	Mycobacterium smegmatis mc2 155	Mycobacterium smegmatis	Mycobacterium	Mycobacteriaceae	Caudovirales	Siphoviridae		Che8likevirus	Mycobacterium phage spartacus	Bacteria	Mycobacterium phage spartacus (JQ300538)	0	JQ300538	dsDNA	New,	29	2013.008a-dB.A.v3.Che8likevirus	http://ictvonline.org/taxonomyHistory.asp?taxnode_id=20140268	cluster_9	cluster_75	cluster_105	cluster_181	cluster_25	cluster_97	cluster_112
T462	T65	JF957059	339752050	230	05a7ff8d7254c8484ea1204e2e91f8e0	60.7907	34311	1	b35b2b99683f7baf5628ca267bb79a7d	109270	Mycobacterium phage Optimus, complete genome.	Mycobacterium phage Optimus	Mycobacterium phage Optimus	Mycobacterium smegmatis mc2 155	Mycobacterium smegmatis	Mycobacterium	Mycobacteriaceae	Caudovirales	Siphoviridae		Omegalikevirus	Mycobacterium phage optimus	Bacteria	Mycobacterium phage optimus (JF957059)	0	JF957059	dsDNA	New,	29	2013.018a-dB.A.v3.Omegalikevirus	http://ictvonline.org/taxonomyHistory.asp?taxnode_id=20140391	cluster_9	cluster_75	cluster_55	cluster_182	cluster_25	cluster_119	cluster_400
T463	T397	JN687951	347450411	90	d388a09f9e91a68506431347f28f1e8f	63.846	16610	1	2da6d29781cb2b341d333981bc1220ba	52481	Mycobacterium phage Violet, complete genome.	Mycobacterium phage Violet	Mycobacterium phage Violet	Mycobacterium smegmatis mc2 155	Mycobacterium smegmatis	Mycobacterium	Mycobacteriaceae	Caudovirales	Siphoviridae		L5likevirus	Mycobacterium phage violet	Bacteria	Mycobacterium phage violet (JN687951)	0	JN687951	dsDNA	New,	29	2013.016aB.A.v3.L5likevirus_62sp	http://ictvonline.org/taxonomyHistory.asp?taxnode_id=20140346	cluster_9	cluster_71	cluster_110	cluster_183	cluster_25	cluster_125	cluster_201
T464	T629	NC003793	20514675	13	86905f366d391f2206febde5b1b774cf	23.1591	2197	1	187d568d8687c508070fae2d860b8e73	7768	Spiroplasma phage 1-C74, complete genome.	Spiroplasma phage 1-C74	Spiroplasma phage 1-C74	Spiroplasma citri	Spiroplasma citri	Spiroplasma	Spiroplasmataceae	Unassigned	Inoviridae		Plectrovirus	Spiroplasma phage 1-C74	Bacteria	Spiroplasma phage 1-C74 (NC003793)	0		ssDNA	New,	18	ICTV 7th Report	http://ictvonline.org/taxonomyHistory.asp?taxnode_id=20142494	cluster_6	cluster_64	cluster_102	cluster_184	cluster_31	cluster_73	cluster_384
T465	T146	AB362338	169643728	71	bdaa6047b24fda8f95515034d7df7adf	47.0115	12849	1	9db51e45f85cdc88837c4f4eb2ead394	41660	Enterobacteria phage P22 DNA, complete sequence, strain: MSU.	Enterobacteria phage P22	Enterobacteria phage P22	Salmonella enterica subsp. enterica serovar Typhimurium strain LT2	Salmonella enterica	Salmonella	Enterobacteriaceae	Caudovirales	Podoviridae		P22likevirus	Enterobacteria phage P22	Bacteria	Enterobacteria phage P22 (AB362338)	1		dsDNA	Moved,	27	2011.010aB.A.v2.Caudovirales_genus-ren	http://ictvonline.org/taxonomyHistory.asp?taxnode_id=20140171	cluster_5	cluster_62	cluster_99	cluster_279	cluster_27	cluster_127	cluster_337
T466	T509	M19377	215380	9	300b0bebc05143e455263f398cac7d62	45.3797	1836	1	9293fd13f978644da72cfd203bcb27ec	5833	Bacteriophage Pf3 from Pseudomonas aeruginosa (New York strain), complete genome.	Pseudomonas phage Pf3	Pseudomonas phage Pf3	Pseudomonas aeruginosa	Pseudomonas aeruginosa	Pseudomonas	Pseudomonadaceae	Unassigned	Inoviridae		Inovirus	Pseudomonas phage Pf3	Bacteria	Pseudomonas phage Pf3 (M19377)	0		ssDNA	New,	12	ICTV 5th Report	http://ictvonline.org/taxonomyHistory.asp?taxnode_id=20142474	cluster_2	cluster_55	cluster_60	cluster_303	cluster_15	cluster_46	cluster_290
T467	T464	AY370674	40787070	52	40850041c25469b58b5603f578c61dfd	45.2473	13611	1	825baf88b6df7f8eae54bb0a76c545c5	44385	Enterobacteria phage K1-5, complete genome.	Enterobacteria phage K1-5	Enterobacteria phage K1-5	NA	NA	NA	NA	Caudovirales	Podoviridae	Autographivirinae	Sp6likevirus	Enterobacteria phage K1-5	Bacteria	Enterobacteria phage K1-5 (AY370674)	0		dsDNA	Moved,	27	2011.010aB.A.v2.Caudovirales_genus-ren	http://ictvonline.org/taxonomyHistory.asp?taxnode_id=20140133	cluster_9	cluster_70	cluster_54	cluster_257	cluster_20	cluster_78	cluster_255
T468	T247	AY848686	61393989	31	8e67ccd6cf43f4b668eac3285566fb89	48.3215	5025	1	b233d1f8edaf1c8db5a0947a45a3cb1b	14954	Enterobacteria phage PR4, complete genome.	Enterobacteria phage PR4	Enterobacteria phage PRD1	NA	NA	NA	NA	Unassigned	Tectiviridae		Tectivirus	Enterobacteria phage PRD1	Bacteria	Enterobacteria phage PRD1 (AY848686)	1		dsDNA	Renamed,	14	ICTV 6th Report	http://ictvonline.org/taxonomyHistory.asp?taxnode_id=20143676	cluster_3	cluster_47	cluster_79	cluster_335	cluster_29	cluster_129	cluster_471
T469	T161	JF461087	347466883	128	d93d801fc619beba6b8a5c9dfb87b570	38.9327	24892	1	6a7ee15880fdf8a80ebbdab94fa65fe4	83331	Salmonella phage FO1a, complete genome.	Salmonella phage FO1a	Salmonella phage FelixO1	Salmonella enterica	Salmonella enterica	Salmonella	Enterobacteriaceae	Caudovirales	Myoviridae		Felixounalikevirus	Salmonella phage FelixO1	Bacteria	Salmonella phage FelixO1 (JF461087)	1		dsDNA	Moved,	27	2011.010aB.A.v2.Caudovirales_genus-ren	http://ictvonline.org/taxonomyHistory.asp?taxnode_id=20140073	cluster_8	cluster_35	cluster_62	cluster_185	cluster_19	cluster_104	cluster_254
T47	T694	AB334720	153902260	10	e607b64cc667a05302a515c84a0b6800	40.9396	2056	1	e6bfda89fa313d4df8e8f5c5b41554ae	6407	Enterobacteria phage f1 DNA, complete genome, isolate: NBRC 20010.	Enterobacteria phage f1	Enterobacteria phage f1	NA	NA	NA	NA	Unassigned	Inoviridae		Inovirus	Enterobacteria phage f1	Bacteria	Enterobacteria phage f1 (AB334720)	0		ssDNA	New,	23	ICTV 8th Report	http://ictvonline.org/taxonomyHistory.asp?taxnode_id=20142459	cluster_2	cluster_55	cluster_89	cluster_351	cluster_30	cluster_123	cluster_464
T470	T191	FN667789	294338166	196	c5a062433af249a3ebfab14fa291ddae	27.3372	50091	1	a90ff47d7d2fec795959d73b0cc0e750	175720	Campylobacter phage CPt10, complete genome.	Campylobacter phage CPt10	Campylobacter phage CPt10	NA	NA	NA	NA	Caudovirales	Myoviridae	Eucampyvirinae	Cp220likevirus	Campylobacter phage CPt10	Bacteria	Campylobacter phage CPt10 (FN667789)	0	FN667789	dsDNA	New,	29	2013.004a-kB.A.v4.Eucampyvirinae	http://ictvonline.org/taxonomyHistory.asp?taxnode_id=20140117	cluster_8	cluster_41	cluster_73	cluster_186	cluster_31	cluster_32	cluster_61
T471	T697	NC005045	33300811	49	5fc17df12c96c9514994d37fb8bb2ca5	62.2969	13023	1	058edae59e17aae412f8dfcc19c3ad41	42519	Pseudomonas phage phiKMV, complete genome.	Pseudomonas phage phiKMV	Pseudomonas phage phiKMV	Pseudomonas aeruginosa	Pseudomonas aeruginosa	Pseudomonas	Pseudomonadaceae	Caudovirales	Podoviridae	Autographivirinae	Phikmvlikevirus	Pseudomonas phage phiKMV	Bacteria	Pseudomonas phage phiKMV (NC005045)	1		dsDNA	Moved,	27	2011.010aB.A.v2.Caudovirales_genus-ren	http://ictvonline.org/taxonomyHistory.asp?taxnode_id=20140130	cluster_9	cluster_70	cluster_109	cluster_187	cluster_20	cluster_111	cluster_446
T472	T62	NC002072	29165635	45	9251bb5e63fdc744d736f53ab352607f	39.0722	10353	1	20e55aa8dab4171a2c8a15a9a4c3822a	34815	Streptococcus phage DT1, complete genome.	Streptococcus phage DT1	Streptococcus phage DT1	Streptococcus thermophilus	Streptococcus thermophilus	Streptococcus	Streptococcaceae	Caudovirales	Siphoviridae		Sfi21dtunalikevirus	Streptococcus phage DT1	Bacteria	Streptococcus phage DT1 (NC002072)	1	AF085222	dsDNA	New,	29	2013.036a-dB.A.v3.Sfi21dtunalikevirus	http://ictvonline.org/taxonomyHistory.asp?taxnode_id=20140493	cluster_9	cluster_59	cluster_94	cluster_188	cluster_30	cluster_130	cluster_376
T473	T400	FM897211	218059736	90	fefd6c917ba83c1fa4227b4b74ea7217	55.593	20202	1	1e20b8511866ff61cce4c787e70d8fcf	66235	Pseudomonas phage 14-1, complete genome.	Pseudomonas phage 14-1	Pseudomonas phage 14-1	NA	NA	NA	NA	Caudovirales	Myoviridae		Pbunalikevirus	Pseudomonas phage 14-1	Bacteria	Pseudomonas phage 14-1 (FM897211)	0		dsDNA	Moved,	27	2011.010aB.A.v2.Caudovirales_genus-ren	http://ictvonline.org/taxonomyHistory.asp?taxnode_id=20140083	cluster_9	cluster_48	cluster_80	cluster_336	cluster_18	cluster_101	cluster_235
T474	T484	AY129331	29424604	141	10aa5080b35d8ce4dcbfb95b9bbd2f41	63.1152	23698	1	3f58870969aecbee663be3ba3d063a1a	75931	Mycobacteriophage CJW1, complete genome.	Mycobacterium phage Cjw1	Mycobacterium phage Cjw1	NA	NA	NA	NA	Caudovirales	Siphoviridae		Cjwunalikevirus	Mycobacterium phage CJW1	Bacteria	Mycobacterium phage CJW1 (AY129331)	1	AY129331	dsDNA	New,	29	2013.014a-dB.A.v3.Cjwunalikevirus	http://ictvonline.org/taxonomyHistory.asp?taxnode_id=20140310	cluster_9	cluster_75	cluster_65	cluster_232	cluster_25	cluster_120	cluster_268
T475	T354	AY682195	54633549	165	0bac7e24ee9b38058654de154900d200	37.323	37260	1	91441007371f39bdfcdf9b97ca44a8e9	131522	Lactobacillus plantarum bacteriophage LP65, complete genome.	Lactobacillus phage LP65	Lactobacillus phage LP65	NA	NA	NA	NA	Caudovirales	Myoviridae	Spounavirinae	Unassigned	Lactobacillus phage LP65	Bacteria	Lactobacillus phage LP65 (AY682195)	0		dsDNA	New,	26	2009.009a-pB.A.v3.Spounavirinae	http://ictvonline.org/taxonomyHistory.asp?taxnode_id=20140036	cluster_8	cluster_65	cluster_29	cluster_189	cluster_28	cluster_21	cluster_170
T476	T34	JF912400	343411902	45	e108b3b9f8cf34338199be1a3ebb9c01	50.0916	12533	1	084c3ddc388266a84506e52b38ef19e4	49116	Cronobacter phage ESP2949-1, complete genome.	Cronobacter phage ESP2949-1	Cronobacter phage ESP2949-1	Cronobacter sakazakii ATCC29544	Cronobacter sakazakii	Cronobacter	Enterobacteriaceae	Caudovirales	Siphoviridae		Tunalikevirus	Cronobacter phage Esp2949-1	Bacteria	Cronobacter phage Esp2949-1 (JF912400)	0		dsDNA	New,	27	2012.004a,bB.A.v3.Tunalikevirus_8sp	http://ictvonline.org/taxonomyHistory.asp?taxnode_id=20140226	cluster_9	cluster_50	cluster_83	cluster_190	cluster_24	cluster_92	cluster_160
T477	T273	AF271693	12583995	86	0cda268979f7e639aaa2c58f9e713929	63.6499	15399	1	a0df1ea7ba8adf4a1eb7ef839cc91b0b	50550	Mycobacteriophage Bxb1, complete sequence.	Mycobacterium phage Bxb1	Mycobacterium phage Bxb1	NA	NA	NA	NA	Caudovirales	Siphoviridae		L5likevirus	Mycobacterium phage Bxb1	Bacteria	Mycobacterium phage Bxb1 (AF271693)	0	AF271693	dsDNA	New,	29	2013.016aB.A.v3.L5likevirus_62sp	http://ictvonline.org/taxonomyHistory.asp?taxnode_id=20140333	cluster_9	cluster_71	cluster_110	cluster_191	cluster_25	cluster_125	cluster_117
T478	T407	AY954963	62086033	77	48e40d2a53300ce4404d51a2f0214c91	35.7238	13879	1	0d7b4ed954a54df9eb5aae100be82451	41902	Bacteriophage 55, complete genome.	Staphylococcus phage 55	Staphylococcus phage 55	NA	NA	NA	NA	Caudovirales	Siphoviridae		Phietalikevirus	Staphylococcus phage 55	Bacteria	Staphylococcus phage 55 (AY954963)	0	AY954963	dsDNA	New,	29	2013.042a-lB.A.v3.Siphoviridae_3gen	http://ictvonline.org/taxonomyHistory.asp?taxnode_id=20140531	cluster_9	cluster_68	cluster_96	cluster_192	cluster_31	cluster_109	cluster_209
T479	T31	KC330682	448937380	75	7cbef9523a91d24a823d3391be26c361	42.2937	15073	1	5ca89a0ca70d9125980ba029a73b63e0	49492	Bacillus phage Taylor, complete genome.	Bacillus phage Taylor	Bacillus phage Taylor	Bacillus pumilus BL8	Bacillus pumilus	Bacillus	Bacillaceae	Caudovirales	Siphoviridae		Andromedalikevirus	Bacillus phage taylor	Bacteria	Bacillus phage taylor (KC330682)	0	KC330682	dsDNA	New,	29	2013.037a-dB.A.v3.Andromedalikevirus	http://ictvonline.org/taxonomyHistory.asp?taxnode_id=20140501	cluster_9	cluster_69	cluster_108	cluster_380	cluster_14	cluster_86	cluster_406
T48	T90	GQ478083	270209279	74	b40e768092d082faec74d4bfb0128969	34.0229	11466	1	a211254f2963fa0c9927d448d042894c	38721	Enterococcus phage phiFL1C, complete genome.	Enterococcus phage phiFL1C	Enterococcus phage phifl1	Enterococcus faecalis	Enterococcus faecalis	Enterococcus	Enterococcaceae	Caudovirales	Siphoviridae		Phifllikevirus	Enterococcus phage phifl1	Bacteria	Enterococcus phage phifl1 (GQ478083)	1	GQ478081	dsDNA	New,	29	2013.005a-dB.A.v3.Phifllikevirus	http://ictvonline.org/taxonomyHistory.asp?taxnode_id=20140252	cluster_9	cluster_54	cluster_35	cluster_193	cluster_31	cluster_124	cluster_465
T480	T567	NC003390	18640469	80	a31643116ebfe404a1ad802808b15891	53.2086	13389	1	e8e72da34ca9eb351e27879ce33ee3ff	47872	Synechococcus phage P60, complete genome.	Synechococcus phage P60	Synechococcus phage P60	Synechococcus sp. WH7803	NA	Synechococcus	NA	Caudovirales	Podoviridae	Autographivirinae	Unassigned	Synechococcus phage P60	Bacteria	Synechococcus phage P60 (NC003390)	0		dsDNA	New,	25	2008.053B.v2.P60-Sp	http://ictvonline.org/taxonomyHistory.asp?taxnode_id=20140143	cluster_9	cluster_70	cluster_30	cluster_194	cluster_23	cluster_116	cluster_456
T481	T661	NC001396	9626133	9	e6fc7474f682d6298b44541256f9fb16	58.0733	1977	1	6b7329ebd29600340dcd0bd62b20b862	7308	Xanthomonas phage Cf1c, complete genome.	Xanthomonas phage Cf1c	Xanthomonas phage Cf1c	Xanthomonas campestris	Xanthomonas campestris	Xanthomonas	Lysobacteraceae	Unassigned	Inoviridae		Inovirus	Xanthomonas phage Cf1c	Bacteria	Xanthomonas phage Cf1c (NC001396)	0		ssDNA	New,	18	ICTV 7th Report	http://ictvonline.org/taxonomyHistory.asp?taxnode_id=20142484	cluster_2	cluster_17	cluster_31	cluster_195	cluster_16	cluster_90	cluster_412
T482	T11	V00606	14974	10	648e416be385b33bffeb95bd2cd4e6d2	40.9864	2056	1	73c7805ad18e6717b50cc61367690e5f	6407	Genome of bacteriophage f1 (closely related to phages fd and m13).	Enterobacteria phage f1	Enterobacteria phage f1	NA	NA	NA	NA	Unassigned	Inoviridae		Inovirus	Enterobacteria phage f1	Bacteria	Enterobacteria phage f1 (V00606)	0		ssDNA	New,	23	ICTV 8th Report	http://ictvonline.org/taxonomyHistory.asp?taxnode_id=20142459	cluster_2	cluster_55	cluster_89	cluster_351	cluster_30	cluster_123	cluster_464
T483	T24	HM152763	302858218	123	10d516a74c9e64dc76aa67b0b5554a88	58.8349	22305	1	a451fe1f1c461833588d0db1d84d350b	73453	Mycobacterium phage LeBron, complete genome.	Mycobacterium phage bron	Mycobacterium phage bron	Mycobacterium smegmatis mc2 155	Mycobacterium smegmatis	Mycobacterium	Mycobacteriaceae	Caudovirales	Siphoviridae		Bronlikevirus	Mycobacterium phage bron	Bacteria	Mycobacterium phage bron (HM152763)	1	HM152763	dsDNA	New,	29	2013.017a-dB.A.v3.Bronlikevirus	http://ictvonline.org/taxonomyHistory.asp?taxnode_id=20140383	cluster_9	cluster_20	cluster_36	cluster_196	cluster_25	cluster_80	cluster_93
T484	T298	AF306496	12017983	11	bf923fe542e4799d7e91cf8537719761	46.1036	1677	1	6b9a3f61e5c86c69b223217e8f90fc91	4594	Phage phiMH2K, complete genome.	Bdellovibrio phage phiMH2K	Bdellovibrio phage phiMH2K	Bdellovibrio bacteriovorus	Bdellovibrio bacteriovorus	Bdellovibrio	Bdellovibrionaceae	Unassigned	Microviridae	Gokushovirinae	Bdellomicrovirus	Bdellovibrio phage phiMH2K	Bacteria	Bdellovibrio phage phiMH2K (AF306496)	0		ssDNA	Moved,	25	2008.078-080B.v2.Gokushovirinae	http://ictvonline.org/taxonomyHistory.asp?taxnode_id=20142624	cluster_1	cluster_43	cluster_75	cluster_197	cluster_15	cluster_12	cluster_132
T485	T334	NC001890	9630317	4	8475565628d5cd8a2819193da8cbeac0	48.5409	1469	1	77f50eb2f081ea0547ca5cc5e46bf814	4215	Enterobacteria phage Qbeta, complete genome.	Enterobacteria phage Qbeta	Enterobacteria phage Qbeta	Escherichia coli	Escherichia coli	Escherichia	Enterobacteriaceae	Unassigned	Leviviridae		Allolevivirus	Enterobacteria phage Qbeta	Bacteria	Enterobacteria phage Qbeta (NC001890)	1		ssRNA(+)	Merged,Assigned as Type Species,	18	ICTV 7th Report	http://ictvonline.org/taxonomyHistory.asp?taxnode_id=20142521	cluster_7	cluster_73	cluster_112	cluster_198	cluster_22	cluster_117	cluster_156
T487	T250	GQ303264	255928220	97	11cab9a861f0231de990afb3f6c836bc	66.3817	21488	1	4ce11b418fac38a088293a128d4890e2	68323	Mycobacterium phage Puhltonio, complete genome.	Mycobacterium phage Puhltonio	Mycobacterium phage PG1	Mycobacterium smegmatis mc2 155	Mycobacterium smegmatis	Mycobacterium	Mycobacteriaceae	Caudovirales	Siphoviridae		Pgonelikevirus	Mycobacterium phage Pg1	Bacteria	Mycobacterium phage Pg1 (GQ303264)	1	AF547430	dsDNA	New,	29	2013.020a-dB.A.v4.Pgonelikevirus	http://ictvonline.org/taxonomyHistory.asp?taxnode_id=20140397	cluster_9	cluster_67	cluster_106	cluster_199	cluster_25	cluster_113	cluster_101
T488	T130	EU826470	197312546	86	e47d24fe2dba603ed1b219a00dad98ee	63.843	15488	1	c24cbbde73942aff5924b0c16ecafd11	49487	Mycobacterium phage Solon, complete genome.	Mycobacterium phage Solon	Mycobacterium phage Solon	Mycobacterium smegmatis mc2 155	Mycobacterium smegmatis	Mycobacterium	Mycobacteriaceae	Caudovirales	Siphoviridae		L5likevirus	Mycobacterium phage solon	Bacteria	Mycobacterium phage solon (EU826470)	0	EU826470	dsDNA	New,	29	2013.016aB.A.v3.L5likevirus_62sp	http://ictvonline.org/taxonomyHistory.asp?taxnode_id=20140341	cluster_9	cluster_71	cluster_110	cluster_200	cluster_25	cluster_125	cluster_23
T489	T360	JN831653	354464379	94	180805c98f454b141fac7e36d2386e1b	68.0074	18532	1	850699a5f647382e5392a86673523295	58076	Mycobacterium phage Fionnbharth, complete genome.	Mycobacterium phage fionn	Mycobacterium phage fionn	Mycobacterium smegmatis mc2 155	Mycobacterium smegmatis	Mycobacterium	Mycobacteriaceae	Caudovirales	Siphoviridae		Tm4likevirus	Mycobacterium phage fionn	Bacteria	Mycobacterium phage fionn (JN831653)	0	JN831653	dsDNA	New,	29	2013.022a-dB.A.v3.Tm4likevirus	http://ictvonline.org/taxonomyHistory.asp?taxnode_id=20140421	cluster_9	cluster_40	cluster_72	cluster_201	cluster_25	cluster_122	cluster_173
T49	T622	FJ870917	269311753	38	a9dd25ea56d36f999a1726f5b7c16e68	37.6954	7894	1	a24f92952c948572a15ca9a7a1e23b61	24186	Acidianus spindle-shaped virus 1, complete genome.	Acidianus spindle-shaped virus 1	Acidianus spindle-shaped virus 1	Acidianus brierleyi DSM1651	Acidianus brierleyi	Acidianus	Sulfolobaceae	Unassigned	Fuselloviridae		Betafusellovirus	Acidianus spindle-shaped virus 1	Archaea	Acidianus spindle-shaped virus 1 (FJ870917)	0		dsDNA	New,	27	2011.001a-fB.A.v3.Betafusellovirus	http://ictvonline.org/taxonomyHistory.asp?taxnode_id=20142071	cluster_4	cluster_58	cluster_92	cluster_202	cluster_21	cluster_72	cluster_379
T490	T228	KJ540271	633267653	8	6e65eff97923786f103727d04403cbbc	46.0779	1839	1	2aaa1f65b5113a502b89ec510d02843b	7088	Vibrio phage CTX plasmid pCTX-5 Kan, complete sequence.	Vibrio phage CTX	Vibrio phage CTX	NA	NA	NA	NA	Unassigned	Inoviridae		Inovirus	Vibrio phage CTX	Bacteria	Vibrio phage CTX (KJ540271)	0		ssDNA	New,	18	ICTV 7th Report	http://ictvonline.org/taxonomyHistory.asp?taxnode_id=20142476	cluster_2	cluster_52	cluster_40	cluster_203	cluster_16	cluster_91	cluster_150
T491	T487	JF937101	339783673	229	c1d3a5b98a1c639f28b49b5763d7c242	61.3452	34227	1	857e789309d24bc9cf612eddf92f0ddf	109086	Mycobacterium phage LittleE, complete genome.	Mycobacterium phage LittleE	Mycobacterium phage LittleE	Mycobacterium smegmatis mc2 155	Mycobacterium smegmatis	Mycobacterium	Mycobacteriaceae	Caudovirales	Siphoviridae		Omegalikevirus	Mycobacterium phage littlee	Bacteria	Mycobacterium phage littlee (JF937101)	0	JF937101	dsDNA	New,	29	2013.018a-dB.A.v3.Omegalikevirus	http://ictvonline.org/taxonomyHistory.asp?taxnode_id=20140389	cluster_9	cluster_75	cluster_55	cluster_204	cluster_25	cluster_119	cluster_271
T492	T93	AF063097	3139086	43	94bb93daf24c8b641aaa006571dbd966	50.1682	10467	1	f29cc5d130aea2e9187170702cd89dd4	33593	Bacteriophage P2, complete genome.	Enterobacteria phage P2	Enterobacteria phage P2	Escherichia coli	Escherichia coli	Escherichia	Enterobacteriaceae	Caudovirales	Myoviridae	Peduovirinae	P2likevirus	Enterobacteria phage P2	Bacteria	Enterobacteria phage P2 (AF063097)	1		dsDNA	Moved,	27	2011.010aB.A.v2.Caudovirales_genus-ren	http://ictvonline.org/taxonomyHistory.asp?taxnode_id=20140016	cluster_5	cluster_61	cluster_68	cluster_205	cluster_26	cluster_126	cluster_468
T493	T469	AF454431	17981444	11	e15f51c0868006391b1750e9920f0319	45.6241	2369	1	e4398cf4fbce7d8d3da34ac72217c05e	5577	Enterobacteria phage G4 isolate Anc, complete genome.	Enterobacteria phage G4	Enterobacteria phage G4	NA	NA	NA	NA	Unassigned	Microviridae		Microvirus	Enterobacteria phage G4	Bacteria	Enterobacteria phage G4 (AF454431)	0		ssDNA	Renamed,	18	ICTV 7th Report	http://ictvonline.org/taxonomyHistory.asp?taxnode_id=20142635	cluster_1	cluster_32	cluster_57	cluster_230	cluster_15	cluster_79	cluster_395
T494	T358	FJ483842	254547585	4	966783c236647d5f8a07d61f797957eb	46.7283	1471	1	843a6bc49054395e5936131951556bcc	4218	Enterobacteria phage Qbeta strain BR12, complete genome.	Enterobacteria phage Qbeta	Enterobacteria phage Qbeta	Escherichia coli	Escherichia coli	Escherichia	Enterobacteriaceae	Unassigned	Leviviridae		Allolevivirus	Enterobacteria phage Qbeta	Bacteria	Enterobacteria phage Qbeta (FJ483842)	1		ssRNA(+)	Merged,Assigned as Type Species,	18	ICTV 7th Report	http://ictvonline.org/taxonomyHistory.asp?taxnode_id=20142521	cluster_7	cluster_73	cluster_112	cluster_370	cluster_22	cluster_117	cluster_458
T495	T74	EF529515	155241668	46	5a9990d37135a8b45f2eea1375dd6eee	39.7856	11098	1	8ee309218dccbf062a8f5db4280c09b0	35543	Streptococcus phage 858, complete genome.	Streptococcus phage 858	Streptococcus phage 858	Streptococcus thermophilus	Streptococcus thermophilus	Streptococcus	Streptococcaceae	Caudovirales	Siphoviridae		Sfi1unalikevirus	Streptococcus phage 858	Bacteria	Streptococcus phage 858 (EF529515)	0	EF529515	dsDNA	New,	29	2013.034a-dB.A.v4.Sfi1unalikevirus	http://ictvonline.org/taxonomyHistory.asp?taxnode_id=20140473	cluster_9	cluster_59	cluster_94	cluster_206	cluster_30	cluster_130	cluster_452
T496	T529	AY954970	62086040	195	6c7e782b7c9789e5da69d111f286200b	30.261	39026	1	e7c3fec430945717639eb8e5fd5aa5b7	130706	Staphylococcus phage Twort, complete genome.	Staphylococcus phage Twort	Staphylococcus phage Twort	NA	NA	NA	NA	Caudovirales	Myoviridae	Spounavirinae	Twortlikevirus	Staphylococcus phage Twort	Bacteria	Staphylococcus phage Twort (AY954970)	1		dsDNA	New,Assigned as Type Species,	26	2009.009a-pB.A.v3.Spounavirinae	http://ictvonline.org/taxonomyHistory.asp?taxnode_id=20140033	cluster_8	cluster_65	cluster_103	cluster_207	cluster_31	cluster_131	cluster_308
T497	T283	JQ740788	380852308	58	b067d82db54d51f859677287a06941cd	34.5283	9564	1	dd3f230b16ec13a4fae89f3818966fa1	32582	Lactococcus Phage ASCC273, complete genome.	Lactococcus Phage ASCC273	Lactococcus Phage ASCC273	Lactococcus lactis	Lactococcus lactis	Lactococcus	Streptococcaceae	Caudovirales	Siphoviridae		Skunalikevirus	Lactococcus phage Ascc273	Bacteria	Lactococcus phage Ascc273 (JQ740788)	0	JQ740788	dsDNA	New,	29	2013.035a-dB.A.v3.Skunalikevirus	http://ictvonline.org/taxonomyHistory.asp?taxnode_id=20140487	cluster_9	cluster_72	cluster_101	cluster_354	cluster_31	cluster_84	cluster_124
T498	T470	JN561150	343197866	87	fad36566ee632676852a234b83ef9590	63.8912	16181	1	91bb0a78abe74254157b1cc8904c0747	51367	Mycobacterium phage TiroTheta9, complete genome.	Mycobacterium phage TiroTheta9	Mycobacterium phage Peaches	Mycobacterium smegmatis mc2 155	Mycobacterium smegmatis	Mycobacterium	Mycobacteriaceae	Caudovirales	Siphoviridae		L5likevirus	Mycobacterium phage peaches	Bacteria	Mycobacterium phage peaches (JN561150)	0	GQ303263	dsDNA	New,	29	2013.016aB.A.v3.L5likevirus_62sp	http://ictvonline.org/taxonomyHistory.asp?taxnode_id=20140364	cluster_9	cluster_71	cluster_110	cluster_324	cluster_25	cluster_125	cluster_258
T499	T214	DQ227764	82471178	49	6cfe60a444fe880cdb651b55494dd545	34.9434	8254	1	eedc8460dafa554c5e1a675c226257a9	27453	Lactococcus lactis phage jj50, complete genome.	Lactococcus phage jj50	Lactococcus phage jj50	NA	NA	NA	NA	Caudovirales	Siphoviridae		Skunalikevirus	Lactococcus phage jj50	Bacteria	Lactococcus phage jj50 (DQ227764)	0	DQ227764	dsDNA	New,	29	2013.035a-dB.A.v3.Skunalikevirus	http://ictvonline.org/taxonomyHistory.asp?taxnode_id=20140477	cluster_9	cluster_72	cluster_101	cluster_208	cluster_31	cluster_84	cluster_343
T5	T348	EU272036	169409240	51	46ba8a7c97cca50f494e036f700093f1	64.329	11660	1	01f38ca61d5d98b62eba74ce8c5b3867	36632	Pseudomonas phage MP29, complete genome.	Pseudomonas phage MP29	Pseudomonas phage MP29	Pseudomonas aeruginosa PA14	Pseudomonas aeruginosa	Pseudomonas	Pseudomonadaceae	Caudovirales	Siphoviridae		D3112likevirus	Pseudomonas phage MP29	Bacteria	Pseudomonas phage MP29 (EU272036)	0	EU272036	dsDNA	New,	29	2012.003a-dB.A.v3.D3112likevirus	http://ictvonline.org/taxonomyHistory.asp?taxnode_id=20140248	cluster_9	cluster_45	cluster_77	cluster_333	cluster_25	cluster_105	cluster_165
T50	T210	DQ834250	118567976	68	ff887f131b861132cc74fc6f1316e701	34.9084	13558	1	cf995febdef8d32d5ce38f210af9c54d	44041	Staphylococcus phage PH15, complete genome.	Staphylococcus phage PH15	Staphylococcus phage PH15	Staphylococcus epidermidis	Staphylococcus epidermidis	Staphylococcus	Staphylococcaceae	Caudovirales	Siphoviridae		Phietalikevirus	Staphylococcus phage Ph15	Bacteria	Staphylococcus phage Ph15 (DQ834250)	0	DQ834250	dsDNA	New,	29	2013.042a-lB.A.v3.Siphoviridae_3gen	http://ictvonline.org/taxonomyHistory.asp?taxnode_id=20140542	cluster_9	cluster_68	cluster_96	cluster_209	cluster_31	cluster_109	cluster_76
T500	T503	JF957060	339752281	85	7edc596ddc625e19297d12990ff9acbd	63.1443	16704	1	06482cbef5a1a0c1076f4b95c3187dff	53278	Mycobacterium phage Timshel, complete genome.	Mycobacterium phage Timshel	Mycobacterium phage Timshel	Mycobacterium smegmatis mc2 155	Mycobacterium smegmatis	Mycobacterium	Mycobacteriaceae	Caudovirales	Siphoviridae		L5likevirus	Mycobacterium phage timshel	Bacteria	Mycobacterium phage timshel (JF957060)	0	JF957060	dsDNA	New,	29	2013.016aB.A.v3.L5likevirus_62sp	http://ictvonline.org/taxonomyHistory.asp?taxnode_id=20140372	cluster_9	cluster_71	cluster_110	cluster_210	cluster_25	cluster_125	cluster_286
T501	T333	AY129330	29424491	112	059e8b6aaab8d179aa82bca6f2c86db8	61.3038	18837	1	0cb87f95fbea48d104b108ad644132f9	59471	Mycobacteriopahge Che8, complete sequence.	Mycobacterium phage Che8	Mycobacterium phage Che8	NA	NA	NA	NA	Caudovirales	Siphoviridae		Che8likevirus	Mycobacterium phage Che8	Bacteria	Mycobacterium phage Che8 (AY129330)	1	AY129330	dsDNA	New,	29	2013.008a-dB.A.v3.Che8likevirus	http://ictvonline.org/taxonomyHistory.asp?taxnode_id=20140262	cluster_9	cluster_75	cluster_105	cluster_211	cluster_25	cluster_97	cluster_155
T502	T512	GU060500	262262695	87	0adfe65ff6a0a0612798d008f908efff	61.491	16213	1	c40dc20b4449638e86e1c4d6349968e2	52141	Mycobacterium phage Ardmore, complete genome.	Mycobacterium phage Ardmore	Mycobacterium phage Ardmore	Mycobacterium smegmatis	Mycobacterium smegmatis	Mycobacterium	Mycobacteriaceae	Caudovirales	Siphoviridae		Che8likevirus	Mycobacterium phage ardmore	Bacteria	Mycobacterium phage ardmore (GU060500)	0	GU060500	dsDNA	New,	29	2013.008a-dB.A.v3.Che8likevirus	http://ictvonline.org/taxonomyHistory.asp?taxnode_id=20140279	cluster_9	cluster_75	cluster_105	cluster_212	cluster_25	cluster_97	cluster_293
T503	T160	AM265639	114796430	57	0e4abef3be364186b0210cd92bbfbfe1	60.9021	13094	1	4e2f0dc00134d8767244b7edba9d894b	41593	Pseudomonas phage LKA1 complete genome, specific host Pseudomonas aeruginosa.	Pseudomonas phage LKA1	Pseudomonas phage LKA1	Pseudomonas aeruginosa	Pseudomonas aeruginosa	Pseudomonas	Pseudomonadaceae	Caudovirales	Podoviridae	Autographivirinae	Phikmvlikevirus	Pseudomonas phage LKA1	Bacteria	Pseudomonas phage LKA1 (AM265639)	0		dsDNA	Moved,	27	2011.010aB.A.v2.Caudovirales_genus-ren	http://ictvonline.org/taxonomyHistory.asp?taxnode_id=20140129	cluster_9	cluster_70	cluster_109	cluster_213	cluster_20	cluster_111	cluster_42
T504	T619	KM352500	729057596	10	7772dcd26bca75c3248f9b87de7607d2	44.7125	2147	1	5ed4325229e5ca55f3b7f15d419f9f97	8000	Vibrio phage CTX strain 81, partial genome.	Vibrio phage CTX	Vibrio phage CTX	Vibrio cholerae; strain RND81	NA	Vibrio	Vibrionaceae	Unassigned	Inoviridae		Inovirus	Vibrio phage CTX	Bacteria	Vibrio phage CTX (KM352500)	0		ssDNA	New,	18	ICTV 7th Report	http://ictvonline.org/taxonomyHistory.asp?taxnode_id=20142476	cluster_2	cluster_52	cluster_40	cluster_214	cluster_16	cluster_91	cluster_375
T505	T684	JN412593	343171667	61	d9b935ea0d162acf3f12e0c8b7e16d7b	66.7827	13547	1	56c28681ca673f9649909f3c52c4bc34	41650	Mycobacterium phage Liefie, complete genome.	Mycobacterium phage Liefie	Mycobacterium phage Liefie	Mycobacterium smegmatis mc2 155	Mycobacterium smegmatis	Mycobacterium	Mycobacteriaceae	Caudovirales	Siphoviridae		Halolikevirus	Mycobacterium phage liefie	Bacteria	Mycobacterium phage liefie (JN412593)	0	JN412593	dsDNA	New,	29	2013.007a-dB.A.v3.Halolikevirus	http://ictvonline.org/taxonomyHistory.asp?taxnode_id=20140260	cluster_9	cluster_40	cluster_32	cluster_215	cluster_25	cluster_122	cluster_436
T506	T660	JX100811	408731072	353	1ca80f8f6a3717eca4ce8f26d0ee74cd	66.2067	66431	1	11ac7d4a74f16d850ee5e6ab70403230	221828	Caulobacter phage CcrKarma, complete genome.	Caulobacter phage karma	Caulobacter phage karma	Caulobacter crescentus	Caulobacter crescentus	Caulobacter	Caulobacteraceae	Caudovirales	Siphoviridae		Phicbklikevirus	Caulobacter phage karma	Bacteria	Caulobacter phage karma (JX100811)	0	JX100811	dsDNA	New,	29	2013.025a-dB.A.v3.Phicbklikevirus	http://ictvonline.org/taxonomyHistory.asp?taxnode_id=20140432	cluster_8	cluster_34	cluster_61	cluster_222	cluster_25	cluster_89	cluster_411
T507	T468	JN680858	347450300	110	ef6cead91a38199dc15a6d057ec14329	58.9111	21109	1	4bac4ed1465df30ee997055987bdbf2f	69279	Mycobacterium phage Rumpelstiltskin, complete genome.	Mycobacterium phage Rumpelstiltskin	Mycobacterium phage Rumpelstiltskin	Mycobacterium smegmatis mc2 155	Mycobacterium smegmatis	Mycobacterium	Mycobacteriaceae	Caudovirales	Siphoviridae		Bronlikevirus	Mycobacterium phage rumpelstiltskin	Bacteria	Mycobacterium phage rumpelstiltskin (JN680858)	0	JN680858	dsDNA	New,	29	2013.017a-dB.A.v3.Bronlikevirus	http://ictvonline.org/taxonomyHistory.asp?taxnode_id=20140385	cluster_9	cluster_20	cluster_36	cluster_238	cluster_25	cluster_80	cluster_257
T508	T580	X60323	1478118	10	57ca4bfe707d93602b751a78b40e0010	44.9171	1931	1	930caa55075bda542ad16c24f4dbfe13	6089	Bacteriophage phiK complete genome.	Enterobacteria phage phiK	Enterobacteria phage phiK	NA	NA	NA	NA	Unassigned	Microviridae		Microvirus	Enterobacteria phage phiK	Bacteria	Enterobacteria phage phiK (X60323)	0		ssDNA	New,	22	2003.Bxxx.Prokaryote	http://ictvonline.org/taxonomyHistory.asp?taxnode_id=20142636	cluster_1	cluster_32	cluster_57	cluster_297	cluster_15	cluster_79	cluster_358
T51	T510	AM087120	157310665	68	b0422b7d5691a2eab985e96113ea7827	36.8538	12445	1	f04e1c3bca6484f095ddd667bdb5783d	40449	Acidianus filamentous virus 3, partial viral genome.	Acidianus filamentous virus 3	Acidianus filamentous virus 3	NA	NA	NA	NA	Ligamenvirales	Lipothrixviridae		Betalipothrixvirus	Acidianus filamentous virus 3	Archaea	Acidianus filamentous virus 3 (AM087120)	0		dsDNA	Moved,	27	2011.008a-cB.A.v2.Ligamenvirales	http://ictvonline.org/taxonomyHistory.asp?taxnode_id=20140697	cluster_4	cluster_26	cluster_47	cluster_216	cluster_21	cluster_114	cluster_292
T510	T443	JX100813	408730385	338	52d7a2faf9f7d73052e2d6a6173307a4	66.1527	64859	1	d25b978eca3cc6495dfec8d31ef3dfca	215710	Caulobacter phage phiCbK, complete genome.	Caulobacter phage phiCbK	Caulobacter phage phiCbK	Caulobacter crescentus	Caulobacter crescentus	Caulobacter	Caulobacteraceae	Caudovirales	Siphoviridae		Phicbklikevirus	Caulobacter phage phicbk	Bacteria	Caulobacter phage phicbk (JX100813)	1	JX100813	dsDNA	New,	29	2013.025a-dB.A.v3.Phicbklikevirus	http://ictvonline.org/taxonomyHistory.asp?taxnode_id=20140429	cluster_8	cluster_34	cluster_61	cluster_222	cluster_25	cluster_89	cluster_237
T511	T380	JF770475	338235630	74	a13269afcabc28eecac568785b97ac3b	44.0187	14022	1	fcecb784f89c2ac4cc9acc60894cef5f	47180	Escherichia phage phiEB49, complete genome.	Escherichia phage EB49	Escherichia phage EB49	Escherichia coli CFT073	Escherichia coli	Escherichia	Enterobacteriaceae	Caudovirales	Siphoviridae		Tunalikevirus	Escherichia phage Eb49	Bacteria	Escherichia phage Eb49 (JF770475)	0		dsDNA	New,	27	2012.004a,bB.A.v3.Tunalikevirus_8sp	http://ictvonline.org/taxonomyHistory.asp?taxnode_id=20140229	cluster_9	cluster_50	cluster_83	cluster_217	cluster_24	cluster_92	cluster_189
T512	T347	KC330681	448937300	79	4884abff970b3fd5b9f1fe7de82a0416	41.9007	14975	1	5013c6c7c97627be53e71eae67bec6c9	49362	Bacillus phage Gemini, complete genome.	Bacillus phage Gemini	Bacillus phage Andromeda	Bacillus pumilus BL8	Bacillus pumilus	Bacillus	Bacillaceae	Caudovirales	Siphoviridae		Andromedalikevirus	Bacillus phage andromeda	Bacteria	Bacillus phage andromeda (KC330681)	1	KC330684	dsDNA	New,	29	2013.037a-dB.A.v3.Andromedalikevirus	http://ictvonline.org/taxonomyHistory.asp?taxnode_id=20140499	cluster_9	cluster_69	cluster_108	cluster_266	cluster_14	cluster_86	cluster_315
T513	T599	FJ848883	255985684	52	be7e5312e63b642dbd9deed51849515f	34.8043	8874	1	db27cf9e7d045196fb3ec1190f300416	29459	Lactococcus phage CB14, complete genome.	Lactococcus phage CB14	Lactococcus phage CB14	Lactococcus lactis SMQ-404	Lactococcus lactis	Lactococcus	Streptococcaceae	Caudovirales	Siphoviridae		Skunalikevirus	Lactococcus phage CB14	Bacteria	Lactococcus phage CB14 (FJ848883)	0	FJ848883	dsDNA	New,	29	2013.035a-dB.A.v3.Skunalikevirus	http://ictvonline.org/taxonomyHistory.asp?taxnode_id=20140482	cluster_9	cluster_72	cluster_101	cluster_293	cluster_31	cluster_84	cluster_357
T514	T269	AY129338	29425462	237	40ca7351bd6dd4e1f222a4e4c98f9f36	61.3746	34702	1	81273eb6645425a723a1a0ef14a829aa	110865	Mycobacteriophage Omega, complete sequence.	Mycobacterium phage Omega	Mycobacterium phage Omega	NA	NA	NA	NA	Caudovirales	Siphoviridae		Omegalikevirus	Mycobacterium phage omega	Bacteria	Mycobacterium phage omega (AY129338)	1	AY129338	dsDNA	New,	29	2013.018a-dB.A.v3.Omegalikevirus	http://ictvonline.org/taxonomyHistory.asp?taxnode_id=20140388	cluster_9	cluster_75	cluster_55	cluster_218	cluster_25	cluster_119	cluster_113
T515	T195	DQ227763	82471122	55	8818f97f8436ca7d3d388d63f79d900f	33.884	8885	1	3036cd19074f6fa2c6eee0ce0aae2196	30510	Lactococcus phage 712, complete genome.	Lactococcus phage 712	Lactococcus phage 712	NA	NA	NA	NA	Caudovirales	Siphoviridae		Skunalikevirus	Lactococcus phage 712	Bacteria	Lactococcus phage 712 (DQ227763)	0	DQ227763	dsDNA	New,	29	2013.035a-dB.A.v3.Skunalikevirus	http://ictvonline.org/taxonomyHistory.asp?taxnode_id=20140478	cluster_9	cluster_72	cluster_101	cluster_219	cluster_31	cluster_84	cluster_64
T516	T592	EU418428	594138638	232	0e82b818aa14f1ca99a3c420584333f6	30.416	43214	1	79283c0ffe4a093f0103f318f7c61c72	145542	Staphylococcus phage A5W, complete genome.	Staphylococcus phage A5W	Staphylococcus phage G1	Staphylococcus aureus NCTC9789 (=PS80)	Staphylococcus aureus	Staphylococcus	Staphylococcaceae	Caudovirales	Myoviridae	Spounavirinae	Twortlikevirus	Staphylococcus phage G1	Bacteria	Staphylococcus phage G1 (EU418428)	0		dsDNA	New,	26	2009.009a-pB.A.v3.Spounavirinae	http://ictvonline.org/taxonomyHistory.asp?taxnode_id=20140031	cluster_8	cluster_65	cluster_103	cluster_372	cluster_31	cluster_131	cluster_352
T517	T30	JN808773	374112512	55	ad249a7ca8b7e6e9955fdcbac75b8a2f	64.1408	11905	1	f5bf43bf1e187aa174b98fc441ba926e	37374	Pseudomonas phage F_HA0480sp/Pa1651, complete genome.	Pseudomonas phage FHA0480	Pseudomonas phage FHA0480	NA	NA	NA	NA	Caudovirales	Siphoviridae		D3112likevirus	Pseudomonas phage FHA0480	Bacteria	Pseudomonas phage FHA0480 (JN808773)	0	JN808773	dsDNA	New,	29	2012.003a-dB.A.v3.D3112likevirus	http://ictvonline.org/taxonomyHistory.asp?taxnode_id=20140245	cluster_9	cluster_45	cluster_77	cluster_220	cluster_25	cluster_105	cluster_134
T518	T13	JX307703	407437783	88	6c513eedbe8c309e0534929409220643	63.8982	16167	1	2f7732e39cd7be561993c83e901e10ed	51377	Mycobacterium phage Sabertooth, complete genome.	Mycobacterium phage Sabertooth	Mycobacterium phage Peaches	Mycobacterium smegmatis mc2 155	Mycobacterium smegmatis	Mycobacterium	Mycobacteriaceae	Caudovirales	Siphoviridae		L5likevirus	Mycobacterium phage peaches	Bacteria	Mycobacterium phage peaches (JX307703)	0	GQ303263	dsDNA	New,	29	2013.016aB.A.v3.L5likevirus_62sp	http://ictvonline.org/taxonomyHistory.asp?taxnode_id=20140364	cluster_9	cluster_71	cluster_110	cluster_324	cluster_25	cluster_125	cluster_258
T519	T318	JN638751	347449230	675	9f35bd95957da22b33a978fa1c6403fe	29.9257	144966	1	3b44c9b02bc9fc62868526af5373a614	497513	Bacillus phage G, complete genome.	Bacillus phage G	Bacillus phage G	Bacillus megaterium str. ATCC 43725	Bacillus megaterium	Bacillus	Bacillaceae	Caudovirales	Myoviridae		Unassigned	Bacillus phage G	Bacteria	Bacillus phage G (JN638751)	0		dsDNA	New,	25	2009.010a,bB.v1.Myoviridae_phageG	http://ictvonline.org/taxonomyHistory.asp?taxnode_id=20140103	cluster_8	cluster_18	cluster_33	cluster_221	cluster_31	cluster_18	cluster_146
T52	T29	AB012574	3702707	7	f1d20f5906aa8b9fd43cbc9a7caf313e	45.6748	1652	1	b7bfad896b9a44b2400995bffb0ba363	7965	Vibrio phage Vf12 DNA, complete genome.	Vibrio phage Vf12	Vibrio phage Vf12	Vibrio parahaemolyticus	Vibrio parahaemolyticus	Vibrio	Vibrionaceae	Unassigned	Inoviridae		Inovirus	Vibrio phage Vf12	Bacteria	Vibrio phage Vf12 (AB012574)	0		ssDNA	New,	12	ICTV 5th Report	http://ictvonline.org/taxonomyHistory.asp?taxnode_id=20142480	cluster_2	cluster_52	cluster_85	cluster_347	cluster_16	cluster_55	cluster_253
T520	T457	JX163858	398256499	319	4a0b7b8d3dbdee7f8efb354cc409f748	66.1048	62280	1	1ec644d0dcead411091b29d47e6c4b98	205504	Caulobacter phage phiCbK, complete genome.	Caulobacter phage phiCbK	Caulobacter phage phiCbK	Caulobacter crescentus CB15	Caulobacter crescentus	Caulobacter	Caulobacteraceae	Caudovirales	Siphoviridae		Phicbklikevirus	Caulobacter phage phicbk	Bacteria	Caulobacter phage phicbk (JX163858)	1	JX100813	dsDNA	New,	29	2013.025a-dB.A.v3.Phicbklikevirus	http://ictvonline.org/taxonomyHistory.asp?taxnode_id=20140429	cluster_8	cluster_34	cluster_61	cluster_222	cluster_25	cluster_89	cluster_251
T521	T193	AF246223	9864036	11	13e36e7d47db62050eec0d732d74f3a4	26.7925	3579	1	033896a4126bc9f3b339ddbb851c48ff	11660	Mycoplasma virus P1, complete genome.	Mycoplasma phage P1	Mycoplasma phage P1	Mycoplasma pulmonis	Mycoplasma pulmonis	Mycoplasma	Mycoplasmataceae	Caudovirales	Podoviridae	Picovirinae	Unassigned	Mycoplasma phage P1	Bacteria	Mycoplasma phage P1 (AF246223)	0		dsDNA	New,	25	2008.052B.v2.P1-Sp	http://ictvonline.org/taxonomyHistory.asp?taxnode_id=20140156	cluster_3	cluster_19	cluster_34	cluster_223	cluster_31	cluster_5	cluster_63
T522	T581	AY848688	61394059	31	491c1d692f944d635da03c9773f230d2	48.3536	5021	1	f4301c21eceae328ac54c8ccce1015ee	14942	Enterobacteria phage PR772, complete genome.	Enterobacteria phage PR772	Enterobacteria phage PRD1	NA	NA	NA	NA	Unassigned	Tectiviridae		Tectivirus	Enterobacteria phage PRD1	Bacteria	Enterobacteria phage PRD1 (AY848688)	1		dsDNA	Renamed,	14	ICTV 6th Report	http://ictvonline.org/taxonomyHistory.asp?taxnode_id=20143676	cluster_3	cluster_47	cluster_79	cluster_335	cluster_29	cluster_129	cluster_471
T523	T623	JN243855	342239651	97	8b45160ae070ae948ecde2b294dec358	65.295	19655	1	d6b1ed4eb0e75c666bd4657d8d83b653	62991	Mycobacterium phage Larva, complete genome.	Mycobacterium phage Larva	Mycobacterium phage Larva	Mycobacterium smegmatis mc2 155	Mycobacterium smegmatis	Mycobacterium	Mycobacteriaceae	Caudovirales	Siphoviridae		Tm4likevirus	Mycobacterium phage larva	Bacteria	Mycobacterium phage larva (JN243855)	0	JN243855	dsDNA	New,	29	2013.022a-dB.A.v3.Tm4likevirus	http://ictvonline.org/taxonomyHistory.asp?taxnode_id=20140420	cluster_9	cluster_40	cluster_72	cluster_224	cluster_25	cluster_122	cluster_380
T524	T552	AY954959	62086029	77	6ca1aa7b481622ae341a2107fff85f44	35.9913	14315	1	489d92fc13682ca45a63db73bb257d30	45286	Bacteriophage EW, complete genome.	Staphylococcus phage EW	Staphylococcus phage EW	NA	NA	NA	NA	Caudovirales	Siphoviridae		Phietalikevirus	Staphylococcus phage Ew	Bacteria	Staphylococcus phage Ew (AY954959)	0	AY954959	dsDNA	New,	29	2013.042a-lB.A.v3.Siphoviridae_3gen	http://ictvonline.org/taxonomyHistory.asp?taxnode_id=20140541	cluster_9	cluster_68	cluster_96	cluster_225	cluster_31	cluster_109	cluster_321
T526	T692	JN699000	354996950	86	c6e59a74c40641731149e575fd476b6b	63.4357	15921	1	2a7f7bb5fdd25aa29afecd70573b5b7d	51821	Mycobacterium phage BillKnuckles, complete genome.	Mycobacterium phage BillKnuckles	Mycobacterium phage BillKnuckles	Mycobacterium smegmatis mc2 155	Mycobacterium smegmatis	Mycobacterium	Mycobacteriaceae	Caudovirales	Siphoviridae		L5likevirus	Mycobacterium phage billknuckles	Bacteria	Mycobacterium phage billknuckles (JN699000)	0	JN699000	dsDNA	New,	29	2013.016aB.A.v3.L5likevirus_62sp	http://ictvonline.org/taxonomyHistory.asp?taxnode_id=20140334	cluster_9	cluster_71	cluster_110	cluster_226	cluster_25	cluster_125	cluster_443
T527	T134	M11813	216046	27	b1839d14e85234986d6094ba57de17ee	39.6623	6084	1	2fc68689ee6fceb9a73a0bb37895a1f2	19366	Bacteriophage PZA (from B.subtilis), complete genome.	Bacillus phage PZA	Bacillus phage phi29	Bacillus subtilis	Bacillus subtilis	Bacillus	Bacillaceae	Caudovirales	Podoviridae	Picovirinae	Phi29likevirus	Bacillus phage phi29	Bacteria	Bacillus phage phi29 (M11813)	1		dsDNA	Moved,	27	2011.010aB.A.v2.Caudovirales_genus-ren	http://ictvonline.org/taxonomyHistory.asp?taxnode_id=20140152	cluster_3	cluster_56	cluster_59	cluster_227	cluster_29	cluster_112	cluster_295
T528	T313	JN572061	345102623	77	fe7956a45b48d45ad6fa3ba165d2ba26	67.2598	14686	1	442008a21928a1b6fb20f0c7679e07f7	45580	Mycobacterium phage Jebeks, complete genome.	Mycobacterium phage Jebeks	Mycobacterium phage Jebeks	Mycobacterium smegmatis mc2 155	Mycobacterium smegmatis	Mycobacterium	Mycobacteriaceae	Caudovirales	Siphoviridae		Bignuzlikevirus	Mycobacterium phage jebeks	Bacteria	Mycobacterium phage jebeks (JN572061)	0	JN572061	dsDNA	New,	29	2013.009a-dB.A.v3.Bignuzlikevirus	http://ictvonline.org/taxonomyHistory.asp?taxnode_id=20140292	cluster_9	cluster_75	cluster_114	cluster_228	cluster_25	cluster_76	cluster_142
T529	T450	D00624	217761	12	adff125c0be24082c745e076f1297b02	36.4978	2256	1	971ab0c1aa14196425c947fca1b0e837	4877	Chlamydia phage Chp1 DNA, complete genome.	Chlamydia phage 1	Chlamydia phage 1	NA	NA	NA	NA	Unassigned	Microviridae	Gokushovirinae	Chlamydiamicrovirus	Chlamydia phage 1	Bacteria	Chlamydia phage 1 (D00624)	1		ssDNA	Moved,	25	2008.078-080B.v2.Gokushovirinae	http://ictvonline.org/taxonomyHistory.asp?taxnode_id=20142626	cluster_1	cluster_43	cluster_75	cluster_229	cluster_15	cluster_87	cluster_245
T530	T369	AY500152	40769313	81	ebc1afb1815a37fb0851d6f3ba5577c2	63.6991	15326	1	a39b1382fbb09026d51d321a0fd83487	51277	Mycobacteriophage U2, complete genome.	Mycobacterium phage U2	Mycobacterium phage U2	NA	NA	NA	NA	Caudovirales	Siphoviridae		L5likevirus	Mycobacterium phage U2	Bacteria	Mycobacterium phage U2 (AY500152)	0	AY500152	dsDNA	New,	29	2013.016aB.A.v3.L5likevirus_62sp	http://ictvonline.org/taxonomyHistory.asp?taxnode_id=20140337	cluster_9	cluster_71	cluster_110	cluster_382	cluster_25	cluster_125	cluster_181
T532	T570	BK000583	28394262	72	f4a4fc964298f9755dfe7a967c0da488	47.0904	12968	1	d1db5c2b6d48cfe14d4d5684aa5b66b8	41724	TPA_inf: Enterobacteria phage P22 wild type, complete genome.	Enterobacteria phage P22	Enterobacteria phage P22	Salmonella enterica serovar typhimurium	Salmonella enterica	Salmonella	Enterobacteriaceae	Caudovirales	Podoviridae		P22likevirus	Enterobacteria phage P22	Bacteria	Enterobacteria phage P22 (BK000583)	1		dsDNA	Moved,	27	2011.010aB.A.v2.Caudovirales_genus-ren	http://ictvonline.org/taxonomyHistory.asp?taxnode_id=20140171	cluster_5	cluster_62	cluster_99	cluster_279	cluster_27	cluster_127	cluster_337
T533	T251	GQ153920	262064185	10	4e6f275c441b2609391560c4b37a641b	45.791	1942	1	e263febc01b41bede5212ea8eaa9e068	5577	Mutant Enterobacteria phage G4 isolate G4_1, complete genome.	Enterobacteria phage G4	Enterobacteria phage G4	NA	NA	NA	NA	Unassigned	Microviridae		Microvirus	Enterobacteria phage G4	Bacteria	Enterobacteria phage G4 (GQ153920)	0		ssDNA	Renamed,	18	ICTV 7th Report	http://ictvonline.org/taxonomyHistory.asp?taxnode_id=20142635	cluster_1	cluster_32	cluster_57	cluster_230	cluster_15	cluster_79	cluster_395
T534	T633	GQ478087	270209543	66	fd85a2c96b95db43aecfbd1afcab9e1e	34.4978	12142	1	363257c454e8ff371386d8bd420677fb	40275	Enterococcus phage phiFL3B, complete genome.	Enterococcus phage phiFL3B	Enterococcus phage phifl3	Enterococcus faecalis	Enterococcus faecalis	Enterococcus	Enterococcaceae	Caudovirales	Siphoviridae		Phifllikevirus	Enterococcus phage phifl3	Bacteria	Enterococcus phage phifl3 (GQ478087)	0	GQ478086	dsDNA	New,	29	2013.005a-dB.A.v3.Phifllikevirus	http://ictvonline.org/taxonomyHistory.asp?taxnode_id=20140254	cluster_9	cluster_54	cluster_35	cluster_231	cluster_31	cluster_124	cluster_388
T535	T45	GQ303265	255928318	143	2814d74a9c7fae1b98706bc8dc9c5609	62.9579	23132	1	546fe4673fada5169f81663a6eccd822	74491	Mycobacterium phage Pumpkin, complete genome.	Mycobacterium phage Pumpkin	Mycobacterium phage Pumpkin	Mycobacterium smegmatis mc2 155	Mycobacterium smegmatis	Mycobacterium	Mycobacteriaceae	Caudovirales	Siphoviridae		Cjwunalikevirus	Mycobacterium phage pumpkin	Bacteria	Mycobacterium phage pumpkin (GQ303265)	0	GQ303265	dsDNA	New,	29	2013.014a-dB.A.v3.Cjwunalikevirus	http://ictvonline.org/taxonomyHistory.asp?taxnode_id=20140311	cluster_9	cluster_75	cluster_65	cluster_232	cluster_25	cluster_120	cluster_244
T537	T432	JN412589	343171100	109	59c81de9f57be1df4e1e9bc19f889f4e	50.3035	22249	1	824c3ec7f82ce990af65e53093973634	70506	Mycobacterium phage Patience, complete genome.	Mycobacterium phage Patience	Mycobacterium phage Patience	Mycobacterium smegmatis mc2 155	Mycobacterium smegmatis	Mycobacterium	Mycobacteriaceae	Caudovirales	Siphoviridae		Barnyardlikevirus	Mycobacterium phage patience	Bacteria	Mycobacterium phage patience (JN412589)	0	JN412589	dsDNA	New,	29	2013.011a-dB.A.v3.Barnyardlikevirus	http://ictvonline.org/taxonomyHistory.asp?taxnode_id=20140301	cluster_9	cluster_27	cluster_48	cluster_233	cluster_25	cluster_33	cluster_229
T538	T46	AE002163	7190959	6	93905d9b6bd9459f5482f20a39f06498	40.6222	1280	1	7cbfe063e9781f984b2aeb051340e1e2	4532	Chlamydia phage phiCPAR39, complete sequence.	Chlamydia pneumoniae phage CPAR39	Chlamydia pneumoniae phage CPAR39	Chlamydophila pneumoniae AR39	Chlamydophila pneumoniae	Chlamydophila	Chlamydiaceae	Unassigned	Microviridae	Gokushovirinae	Chlamydiamicrovirus	Chlamydia pneumoniae phage CPAR39	Bacteria	Chlamydia pneumoniae phage CPAR39 (AE002163)	0		ssDNA	Moved,	25	2008.078-080B.v2.Gokushovirinae	http://ictvonline.org/taxonomyHistory.asp?taxnode_id=20142628	cluster_1	cluster_43	cluster_75	cluster_272	cluster_15	cluster_87	cluster_408
T539	T696	AB374228	165292211	45	de0cf3e93f27ded8cc36777173db2df7	48.8346	10268	1	e097a903531541ad2dddf8b3dfb0a8bb	33507	Vibrio phage kappa proviral DNA, complete genome.	Vibrio phage kappa	Vibrio phage kappa	NA	NA	NA	NA	Caudovirales	Myoviridae	Peduovirinae	Hpunalikevirus	Vibrio phage Kappa	Bacteria	Vibrio phage Kappa (AB374228)	0		dsDNA	Moved,	27	2011.010aB.A.v2.Caudovirales_genus-ren	http://ictvonline.org/taxonomyHistory.asp?taxnode_id=20140010	cluster_5	cluster_61	cluster_97	cluster_364	cluster_26	cluster_110	cluster_445
T54	T513	HM114315	299483232	257	3b5282d093dfb38cf778e33217983025	39.6725	50748	1	5e7b23bea4a50b55e935eb63e78ccd50	159801	Acinetobacter phage 133, complete genome.	Acinetobacter phage 133	Acinetobacter phage 133	Acinetobacter johnsonii	Acinetobacter johnsonii	Acinetobacter	Moraxellaceae	Caudovirales	Myoviridae	Tevenvirinae	Unassigned	Acinetobacter phage 133	Bacteria	Acinetobacter phage 133 (HM114315)	0		dsDNA	Moved,	26	2009.007a-rB.A.v3.Tevenvirinae	http://ictvonline.org/taxonomyHistory.asp?taxnode_id=20140057	cluster_8	cluster_74	cluster_113	cluster_234	cluster_19	cluster_47	cluster_294
T541	T92	JN398369	342240097	94	3a0c2c289e663bd913afac20f9ab0815	63.9525	16207	1	b1ec8d7b1e9613139e9cab0932c7871b	50844	Mycobacterium phage RidgeCB, complete genome.	Mycobacterium phage RidgeCB	Mycobacterium phage RidgeCB	Mycobacterium smegmatis mc2 155	Mycobacterium smegmatis	Mycobacterium	Mycobacteriaceae	Caudovirales	Siphoviridae		L5likevirus	Mycobacterium phage Ridgecb	Bacteria	Mycobacterium phage Ridgecb (JN398369)	0	JN398369	dsDNA	New,	29	2013.016aB.A.v3.L5likevirus_62sp	http://ictvonline.org/taxonomyHistory.asp?taxnode_id=20140356	cluster_9	cluster_71	cluster_110	cluster_235	cluster_25	cluster_125	cluster_467
T542	T517	FJ848881	255985575	52	bb78c14de74dd17a5e707535103912a5	34.9666	8467	1	a93bacb87237b630b55d391be9a36ccf	28144	Lactococcus phage SL4, complete genome.	Lactococcus phage SL4	Lactococcus phage SL4	Lactococcus lactis SMQ-404	Lactococcus lactis	Lactococcus	Streptococcaceae	Caudovirales	Siphoviridae		Skunalikevirus	Lactococcus phage Sl4	Bacteria	Lactococcus phage Sl4 (FJ848881)	0	FJ848881	dsDNA	New,	29	2013.035a-dB.A.v3.Skunalikevirus	http://ictvonline.org/taxonomyHistory.asp?taxnode_id=20140480	cluster_9	cluster_72	cluster_101	cluster_236	cluster_31	cluster_84	cluster_298
T543	T421	KJ540276	633267894	14	563fa1f862136d71b55f9393f740ddff	45.2392	2719	1	3a20d05601f0d0ffe44923ebe835acd6	10681	Vibrio cholerae strain PM17 phage CTX genomic sequence.	Vibrio cholerae	Vibrio cholerae	NA	NA	NA	NA	Unassigned	Inoviridae		Inovirus	Vibrio phage CTX	Bacteria	Vibrio phage CTX (KJ540276)	0		ssDNA	New,	18	ICTV 7th Report	http://ictvonline.org/taxonomyHistory.asp?taxnode_id=20142476	cluster_2	cluster_52	cluster_40	cluster_254	cluster_16	cluster_91	cluster_353
T545	T106	NC001900	9630386	79	e64de267c66d053b298ef8ba99a3afad	63.5298	14829	1	8211b1877f880040f22595a21e163514	49136	Mycobacterium phage D29, complete genome.	Mycobacterium phage D29	Mycobacterium phage D29	Mycobacterium tuberculosis	Mycobacterium tuberculosis	Mycobacterium	Mycobacteriaceae	Caudovirales	Siphoviridae		L5likevirus	Mycobacterium phage D29	Bacteria	Mycobacterium phage D29 (NC001900)	0		dsDNA	Moved,	27	2011.010aB.A.v2.Caudovirales_genus-ren	http://ictvonline.org/taxonomyHistory.asp?taxnode_id=20140200	cluster_9	cluster_71	cluster_110	cluster_237	cluster_25	cluster_125	cluster_4
T546	T209	JF744988	333495589	129	4e180d35edf2da191d24bff485799743	58.9179	22800	1	e8cbe4b524cef0f11873369a792c44ef	75960	Mycobacterium phage Faith1, complete genome.	Mycobacterium phage Faith1	Mycobacterium phage Faith1	Mycobacterium smegmatis mc2 155	Mycobacterium smegmatis	Mycobacterium	Mycobacteriaceae	Caudovirales	Siphoviridae		Bronlikevirus	Mycobacterium phage Faith1	Bacteria	Mycobacterium phage Faith1 (JF744988)	0	JF744988	dsDNA	New,	29	2013.017a-dB.A.v3.Bronlikevirus	http://ictvonline.org/taxonomyHistory.asp?taxnode_id=20140386	cluster_9	cluster_20	cluster_36	cluster_238	cluster_25	cluster_80	cluster_75
T547	T675	FJ750948	543383050	66	e8c555ea58a2bb704f81013f2735196f	54.6671	13785	1	1f439bed19333fa3a73f6ac4e37ec385	44899	Enterobacteria phage SSL-2009a, complete genome.	Enterobacteria phage SSL2009a	Enterobacteria phage SSL2009a	Escherichia coli	Escherichia coli	Escherichia	Enterobacteriaceae	Caudovirales	Siphoviridae		Hk578likevirus	Enterobacteria phage SSL2009a	Bacteria	Enterobacteria phage SSL2009a (FJ750948)	0	FJ750948	dsDNA	New,	29	2013.029a-dB.A.v3.Hk578likevirus	http://ictvonline.org/taxonomyHistory.asp?taxnode_id=20140454	cluster_9	cluster_51	cluster_50	cluster_239	cluster_24	cluster_99	cluster_427
T548	T455	AB002632	3702207	9	7c7ed48f4f7b652cce020b8c0c0f89c3	44.5266	2445	1	2934367de2a20f2ce3504d7d2c4812fe	8651	Vibrio phage fs2 DNA, complete genome.	Vibrio phage fs2	Vibrio phage fs2	Vibrio cholerae O139 strain MDO14	Vibrio cholerae	Vibrio	Vibrionaceae	Unassigned	Inoviridae		Inovirus	Vibrio phage fs2	Bacteria	Vibrio phage fs2 (AB002632)	0		ssDNA	New,	18	ICTV 7th Report	http://ictvonline.org/taxonomyHistory.asp?taxnode_id=20142478	cluster_2	cluster_55	cluster_89	cluster_240	cluster_16	cluster_41	cluster_249
T549	T270	AY539836	44829473	53	b503de0ab321e0d8bac94d468339c081	62.8606	11923	1	1d0e1bb2486e7099e020a30f19853b13	36748	Burkholderia cenocepacia phage BcepMu, complete genome.	Burkholderia phage BcepMu	Burkholderia phage BcepMu	NA	NA	NA	NA	Caudovirales	Myoviridae		Bcepmulikevirus	Burkholderia phage BcepMu	Bacteria	Burkholderia phage BcepMu (AY539836)	1		dsDNA	New,Assigned as Type Species,	26	2009.003a-gB.A.v2.Bcepmulikevirus	http://ictvonline.org/taxonomyHistory.asp?taxnode_id=20140068	cluster_5	cluster_21	cluster_37	cluster_241	cluster_25	cluster_19	cluster_114
T55	T501	JN662425	374427926	73	acb8153e4cd0023462419ed4e9827a87	66.2118	19256	1	d472b4463cc65d6d122e32bf2191954c	61847	Burkholderia phage DC1, complete genome.	Burkholderia phage DC1	Burkholderia phage DC1	Burkholderia cepacia LMG 18821	Burkholderia cepacia	Burkholderia	Burkholderiaceae	Caudovirales	Podoviridae		Bcep22likevirus	Burkholderia phage Dc1	Bacteria	Burkholderia phage Dc1 (JN662425)	0	JN662425	dsDNA	New,	29	2013.038a-dB.A.v4.Bcep22likevirus	http://ictvonline.org/taxonomyHistory.asp?taxnode_id=20140189	cluster_5	cluster_33	cluster_58	cluster_242	cluster_25	cluster_81	cluster_284
T550	T117	FJ174692	206287167	101	58016480193dbd402be58055811bb1d0	61.2631	18797	1	7f877b31f060950bca19bf901f201981	58554	Mycobacterium phage Pacc40, complete genome.	Mycobacterium phage Pacc40	Mycobacterium phage Pacc40	Mycobacterium smegmatis mc2 155	Mycobacterium smegmatis	Mycobacterium	Mycobacteriaceae	Caudovirales	Siphoviridae		Che8likevirus	Mycobacterium phage Pacc40	Bacteria	Mycobacterium phage Pacc40 (FJ174692)	0	FJ174692	dsDNA	New,	29	2013.008a-dB.A.v3.Che8likevirus	http://ictvonline.org/taxonomyHistory.asp?taxnode_id=20140269	cluster_9	cluster_75	cluster_105	cluster_243	cluster_25	cluster_97	cluster_12
T553	T222	JN256079	342239923	68	b3777441625526c8ae93072258b7ac0c	66.3305	14017	1	523452eac6e351e598acaef3f355b6bb	43036	Mycobacterium phage Charlie, complete genome.	Mycobacterium phage Charlie	Mycobacterium phage Charlie	Mycobacterium smegmatis mc2 155	Mycobacterium smegmatis	Mycobacterium	Mycobacteriaceae	Caudovirales	Siphoviridae		Charlielikevirus	Mycobacterium phage charlie	Bacteria	Mycobacterium phage charlie (JN256079)	1	JN256079	dsDNA	New,	29	2013.012a-dB.A.v3.Charlielikevirus	http://ictvonline.org/taxonomyHistory.asp?taxnode_id=20140303	cluster_9	cluster_75	cluster_38	cluster_244	cluster_25	cluster_76	cluster_83
T554	T438	AF452449	33578266	6	b96334dfb3ade3dba0ca0b56f2c63149	43.5031	1205	1	5f9a87f64711a43dc9a17063c59fec66	6834	Bacteriophage VSKK, complete genome.	Vibrio phage VSKK	Vibrio phage VSK	Vibrio cholerae O139 strain BO4	Vibrio cholerae	Vibrio	Vibrionaceae	Unassigned	Inoviridae		Inovirus	Vibrio phage VSK	Bacteria	Vibrio phage VSK (AF452449)	0		ssDNA	New,	18	ICTV 7th Report	http://ictvonline.org/taxonomyHistory.asp?taxnode_id=20142482	cluster_2	cluster_52	cluster_85	cluster_245	cluster_16	cluster_55	cluster_234
T555	T587	NC002014	9626232	10	13f604819dbf0d259591cc91b93d8d33	40.5492	2129	1	ff8802070eb9a4bfc0f101a5b4e70b98	6883	Enterobacteria phage Ike, complete genome.	Enterobacteria phage Ike	Enterobacteria phage Ike	Escherichia coli	Escherichia coli	Escherichia	Enterobacteriaceae	Unassigned	Inoviridae		Inovirus	Enterobacteria phage IKe	Bacteria	Enterobacteria phage IKe (NC002014)	0		ssDNA	Renamed,	18	ICTV 7th Report	http://ictvonline.org/taxonomyHistory.asp?taxnode_id=20142464	cluster_2	cluster_55	cluster_89	cluster_246	cluster_30	cluster_123	cluster_348
T556	T361	KC262634	441462320	71	bad8b3100048c6494e8f3d08d6f85098	62.6275	20131	1	7bfffea905491a1526f539a335723c79	65270	Pseudomonas phage H66, complete genome.	Pseudomonas phage H66	Pseudomonas phage H66	Pseudomonas aeruginosa HIM-6	Pseudomonas aeruginosa	Pseudomonas	Pseudomonadaceae	Caudovirales	Podoviridae		F116likevirus	Pseudomonas phage H66	Bacteria	Pseudomonas phage H66 (KC262634)	0	KC262634	dsDNA	New,	29	2013.040a-dB.A.v4.F116likevirus	http://ictvonline.org/taxonomyHistory.asp?taxnode_id=20140193	cluster_5	cluster_25	cluster_44	cluster_247	cluster_25	cluster_22	cluster_174
T557	T109	AF009630	3282260	64	8850f8a0ddeebbf93e791fab8d6490db	34.3453	9991	1	f10ec7fe9fe9aaa275a256720fdd04c8	31754	Bacteriophage bIL170, complete genome.	Lactococcus phage bIL170	Lactococcus phage bIL170	NA	NA	NA	NA	Caudovirales	Siphoviridae		Skunalikevirus	Lactococcus phage bil170	Bacteria	Lactococcus phage bil170 (AF009630)	0	AF009630	dsDNA	New,	29	2013.035a-dB.A.v3.Skunalikevirus	http://ictvonline.org/taxonomyHistory.asp?taxnode_id=20140476	cluster_9	cluster_72	cluster_101	cluster_248	cluster_31	cluster_84	cluster_7
T558	T662	KJ540264	633267779	14	920898d2acd25de3814dfa2595c0b7b9	44.5751	2767	1	2a4d519ca8b90068db40194c82118489	10627	Vibrio cholerae strain IB5230 phage CTX genomic sequence.	Vibrio cholerae	Vibrio cholerae	NA	NA	NA	NA	Unassigned	Inoviridae		Inovirus	Vibrio phage CTX	Bacteria	Vibrio phage CTX (KJ540264)	0		ssDNA	New,	18	ICTV 7th Report	http://ictvonline.org/taxonomyHistory.asp?taxnode_id=20142476	cluster_2	cluster_52	cluster_40	cluster_254	cluster_16	cluster_91	cluster_413
T559	T699	FJ539133	254547605	4	54b476814c484df9cf67b99886bc4814	51.6144	1479	1	772d403b2c0a4287e1c0f88d18b6f9ce	4243	Enterobacteria phage FI strain HB-P24, complete genome.	Enterobacteria phage FI	Enterobacteria phage FI	Escherichia coli	Escherichia coli	Escherichia	Enterobacteriaceae	Unassigned	Leviviridae		Allolevivirus	Enterobacteria phage FI	Bacteria	Enterobacteria phage FI (FJ539133)	0		ssRNA(+)	Merged,	18	ICTV 7th Report	http://ictvonline.org/taxonomyHistory.asp?taxnode_id=20142520	cluster_7	cluster_73	cluster_112	cluster_249	cluster_22	cluster_117	cluster_448
T56	T25	KC330684	448937534	79	db64dd87932dc1eafbed86f4b367a200	41.9071	14973	1	9bcab8c9ce85583bbf96ef1a00af503b	49259	Bacillus phage Andromeda, complete genome.	Bacillus phage Andromeda	Bacillus phage Andromeda	Bacillus pumilus BL8	Bacillus pumilus	Bacillus	Bacillaceae	Caudovirales	Siphoviridae		Andromedalikevirus	Bacillus phage andromeda	Bacteria	Bacillus phage andromeda (KC330684)	1	KC330684	dsDNA	New,	29	2013.037a-dB.A.v3.Andromedalikevirus	http://ictvonline.org/taxonomyHistory.asp?taxnode_id=20140499	cluster_9	cluster_69	cluster_108	cluster_266	cluster_14	cluster_86	cluster_315
T560	T445	NC007807	89152532	53	002bab0a49fe485d8a6656e9b9d0ad61	44.8933	13747	1	c7e41ae0e7a75f558aa89b2f599cb489	43365	Pseudomonas phage 119X, complete genome.	Pseudomonas phage 119X	Pseudomonas phage 119X	Pseudomonas aeruginosa	Pseudomonas aeruginosa	Pseudomonas	Pseudomonadaceae	Caudovirales	Podoviridae		Unassigned	Pseudomonas phage 119X	Bacteria	Pseudomonas phage 119X (NC007807)	0		dsDNA	New,	25	2008.015B.v2.119X-Sp	http://ictvonline.org/taxonomyHistory.asp?taxnode_id=20140182	cluster_9	cluster_22	cluster_39	cluster_250	cluster_9	cluster_36	cluster_239
T561	T35	AB008550	4063771	47	3b4588b108336fa3b83d98bea899e35c	62.6223	10928	1	f660316b010916ebfb5581c4deaaf1ad	35580	Pseudomonas phage phiCTX DNA, complete genome.	Pseudomonas phage phiCTX	Pseudomonas phage phiCTX	Pseudomonas aeruginosa (strain PA158)	Pseudomonas aeruginosa	Pseudomonas	Pseudomonadaceae	Caudovirales	Myoviridae	Peduovirinae	P2likevirus	Pseudomonas phage phiCTX	Bacteria	Pseudomonas phage phiCTX (AB008550)	0		dsDNA	Moved,	27	2011.010aB.A.v2.Caudovirales_genus-ren	http://ictvonline.org/taxonomyHistory.asp?taxnode_id=20140020	cluster_5	cluster_61	cluster_68	cluster_251	cluster_26	cluster_82	cluster_167
T562	T466	JF704097	339754994	96	a0e2f794540d42b908679cf3f3eb02a8	61.4272	16220	1	e6aa5abc26c41f56e2cecb3df0c74c42	52213	Mycobacterium phage Gladiator, complete sequence.	Mycobacterium phage Gladiator	Mycobacterium phage Gladiator	Mycobacterium smegmatis mc2 155	Mycobacterium smegmatis	Mycobacterium	Mycobacteriaceae	Caudovirales	Siphoviridae		L5likevirus	Mycobacterium phage gladiator	Bacteria	Mycobacterium phage gladiator (JF704097)	0	JF704097	dsDNA	New,	29	2013.016aB.A.v3.L5likevirus_62sp	http://ictvonline.org/taxonomyHistory.asp?taxnode_id=20140331	cluster_9	cluster_71	cluster_110	cluster_252	cluster_25	cluster_125	cluster_381
T564	T658	JN201525	339753932	216	794bb09ce0c1345c3a3cd1bcdb3cf614	60.7936	32860	1	74be4cf0321b806fda34c85e5cac27d1	106327	Mycobacterium phage Thibault, complete genome.	Mycobacterium phage Thibault	Mycobacterium phage Thibault	Mycobacterium smegmatis mc2 155	Mycobacterium smegmatis	Mycobacterium	Mycobacteriaceae	Caudovirales	Siphoviridae		Omegalikevirus	Mycobacterium phage thibault	Bacteria	Mycobacterium phage thibault (JN201525)	0	JN201525	dsDNA	New,	29	2013.018a-dB.A.v3.Omegalikevirus	http://ictvonline.org/taxonomyHistory.asp?taxnode_id=20140393	cluster_9	cluster_75	cluster_55	cluster_253	cluster_25	cluster_119	cluster_409
T565	T465	HQ224500	323145568	13	64b1139cf1a7ec217800751540215b35	44.623	2654	1	5f4f16c9391d7d51a4f24ffc28f06ae7	10638	Vibrio phage CTX, complete sequence.	Vibrio phage CTX	Vibrio phage CTX	Vibrio cholerae KMN002	Vibrio cholerae	Vibrio	Vibrionaceae	Unassigned	Inoviridae		Inovirus	Vibrio phage CTX	Bacteria	Vibrio phage CTX (HQ224500)	0		ssDNA	New,	18	ICTV 7th Report	http://ictvonline.org/taxonomyHistory.asp?taxnode_id=20142476	cluster_2	cluster_52	cluster_40	cluster_254	cluster_16	cluster_91	cluster_413
T566	T527	AF234173	33338762	110	2d533833662c77ca46596cbe5015172b	47.31	28010	1	8c6dd93ef1aac1388efa5986354c7c48	94481	Enterobacteria phage P1 mod1902::IS5 c1.100 rev dmt(del)MB mutant, complete genome.	Enterobacteria phage P1	Enterobacteria phage P1	NA	NA	NA	NA	Caudovirales	Myoviridae		Punalikevirus	Enterobacteria phage P1	Bacteria	Enterobacteria phage P1 (AF234173)	1		dsDNA	Moved,	27	2011.010aB.A.v2.Caudovirales_genus-ren	http://ictvonline.org/taxonomyHistory.asp?taxnode_id=20140101	cluster_5	cluster_23	cluster_41	cluster_255	cluster_27	cluster_59	cluster_307
T567	T686	AY855346	75911841	79	3a0992a75d93565f8724610328030abf	28.7726	13692	1	9387ac5af75c00ede70811c1fabb4866	53325	Clostridium difficile bacteriophage phi CD119, complete genome.	Clostridium phage phiCD119	Clostridium phage phiCD119	NA	NA	NA	NA	Caudovirales	Myoviridae		Phicd119likevirus	Clostridium phage phiCD119	Bacteria	Clostridium phage phiCD119 (AY855346)	1		dsDNA	Moved,	27	2011.010aB.A.v2.Caudovirales_genus-ren	http://ictvonline.org/taxonomyHistory.asp?taxnode_id=20140092	cluster_9	cluster_24	cluster_42	cluster_256	cluster_31	cluster_106	cluster_438
T569	T685	HM624080	315418954	51	0e5400ec79e615ea1615f3586caac24c	64.7672	11034	1	1924b8c3a2f97f28b5920513bef27490	34553	Pseudomonas phage PA1/KOR/2010, complete genome.	Pseudomonas phage PA1phi	Pseudomonas phage PA1phi	Pseudomonas aeruginosa	Pseudomonas aeruginosa	Pseudomonas	Pseudomonadaceae	Caudovirales	Siphoviridae		D3112likevirus	Pseudomonas phage PA1phi	Bacteria	Pseudomonas phage PA1phi (HM624080)	0	HM624080	dsDNA	New,	29	2012.003a-dB.A.v3.D3112likevirus	http://ictvonline.org/taxonomyHistory.asp?taxnode_id=20140250	cluster_9	cluster_45	cluster_77	cluster_333	cluster_25	cluster_105	cluster_437
T57	T639	AM084415	83308165	62	f0ea710b5870a16e89fdb4aa1f25a968	45.0531	13938	1	ecc6867e81a7470f47f64ae2d36cefe7	45251	Enterobacteria phage K1E, complete genome.	Enterobacteria phage K1E	Enterobacteria phage K1E	NA	NA	NA	NA	Caudovirales	Podoviridae	Autographivirinae	Sp6likevirus	Enterobacteria phage K1E	Bacteria	Enterobacteria phage K1E (AM084415)	0		dsDNA	Moved,	27	2011.010aB.A.v2.Caudovirales_genus-ren	http://ictvonline.org/taxonomyHistory.asp?taxnode_id=20140134	cluster_9	cluster_70	cluster_54	cluster_257	cluster_20	cluster_78	cluster_394
T570	T218	AY308796	38046731	87	64bb4f76216bfad1b42d5bb61e69761f	42.6797	15404	1	460db93997b87614b615b4cce66b8b65	49902	Bacteriophage TLS, complete genome.	Escherichia phage Tls	Escherichia phage Tls	NA	NA	NA	NA	Caudovirales	Siphoviridae		Tunalikevirus	Escherichia phage Tls	Bacteria	Escherichia phage Tls (AY308796)	0		dsDNA	New,	27	2012.004a,bB.A.v3.Tunalikevirus_8sp	http://ictvonline.org/taxonomyHistory.asp?taxnode_id=20140233	cluster_9	cluster_50	cluster_83	cluster_258	cluster_24	cluster_92	cluster_80
T571	T78	NC002166	9634119	57	4b1a3979c082fa8e9bfca80d95e66eb4	49.4834	11492	1	237efc7ce5f1703b04f39b65c34107c7	40751	Enterobacteria phage HK022, complete genome.	Enterobacteria phage HK022	Enterobacteria phage HK022	Escherichia coli	Escherichia coli	Escherichia	Enterobacteriaceae	Caudovirales	Siphoviridae		Lambdalikevirus	Enterobacteria phage HK022	Bacteria	Enterobacteria phage HK022 (NC002166)	0		dsDNA	Moved,	27	2011.010aB.A.v2.Caudovirales_genus-ren	http://ictvonline.org/taxonomyHistory.asp?taxnode_id=20140203	cluster_9	cluster_63	cluster_43	cluster_259	cluster_27	cluster_115	cluster_455
T572	T162	AY625898	48527494	70	b269d43932b93981751d2fea7214f488	63.172	20200	1	f9f1c637d4072b2eb08093376592afae	65195	Pseudomonas aeruginosa phage F116, complete genome.	Pseudomonas phage F116	Pseudomonas phage F116	NA	NA	NA	NA	Caudovirales	Podoviridae		F116likevirus	Pseudomonas phage F116	Bacteria	Pseudomonas phage F116 (AY625898)	1	AY625898	dsDNA	New,	29	2013.040a-dB.A.v4.F116likevirus	http://ictvonline.org/taxonomyHistory.asp?taxnode_id=20140192	cluster_5	cluster_25	cluster_44	cluster_260	cluster_25	cluster_22	cluster_43
T573	T626	DQ530362	104641917	68	5c38c8272ab9a993b43e6d42c4fff1d2	34.738	13473	1	66a7fd1744497b4b86c9d04389085e2d	43189	Staphylococcus aureus phage phiNM4, complete genome.	Staphylococcus phage phinm4	Staphylococcus phage phinm4	NA	NA	NA	NA	Caudovirales	Siphoviridae		Phietalikevirus	Staphylococcus phage phinm4	Bacteria	Staphylococcus phage phinm4 (DQ530362)	0	DQ530362	dsDNA	New,	29	2013.042a-lB.A.v3.Siphoviridae_3gen	http://ictvonline.org/taxonomyHistory.asp?taxnode_id=20140552	cluster_9	cluster_68	cluster_96	cluster_261	cluster_31	cluster_109	cluster_383
T574	T198	AY369265	47719067	71	100e6be263ee665f110dd4e0f16ca182	63.6403	14849	1	7cd0082ab703ddf114cb485b9c4899a0	48177	Burkholderia cenocepacia phage Bcep1, complete genome.	Burkholderia phage Bcep1	Burkholderia phage Bcep1	NA	NA	NA	NA	Caudovirales	Myoviridae		Bcep78likevirus	Burkholderia phage Bcep1	Bacteria	Burkholderia phage Bcep1 (AY369265)	0		dsDNA	Moved,	27	2011.010aB.A.v2.Caudovirales_genus-ren	http://ictvonline.org/taxonomyHistory.asp?taxnode_id=20140062	cluster_9	cluster_46	cluster_78	cluster_262	cluster_25	cluster_35	cluster_65
T576	T213	AP008979	84570642	59	2594324555a11a1f04a2d8dc99135496	51.0757	13607	1	d097dc3ce0c587790d731f0ab7408418	43785	Xanthomonas oryzae phage OP1 DNA, complete genome.	Xanthomonas phage OP1	Xanthomonas phage OP1	NA	NA	NA	NA	Caudovirales	Siphoviridae		Xp10likevirus	Xanthomonas phage OP1	Bacteria	Xanthomonas phage OP1 (AP008979)	0	AP008979	dsDNA	New,	29	2013.028a-dB.A.v3.Xp10likevirus	http://ictvonline.org/taxonomyHistory.asp?taxnode_id=20140445	cluster_9	cluster_28	cluster_49	cluster_263	cluster_11	cluster_20	cluster_78
T577	T548	AY848684	61393921	31	aac64eefb77760bf9c759f7059a43f40	48.2558	5020	1	f3e61c92ccc25cfccd4988b6c50e7518	14935	Enterobacteria phage L17, complete genome.	Enterobacteria phage L17	Enterobacteria phage PRD1	NA	NA	NA	NA	Unassigned	Tectiviridae		Tectivirus	Enterobacteria phage PRD1	Bacteria	Enterobacteria phage PRD1 (AY848684)	1		dsDNA	Renamed,	14	ICTV 6th Report	http://ictvonline.org/taxonomyHistory.asp?taxnode_id=20143676	cluster_3	cluster_47	cluster_79	cluster_335	cluster_29	cluster_129	cluster_471
T578	T70	GQ153918	262064163	10	bba684d3e131a1d8c113b8cc46d6653a	40.7639	2056	1	163e173e86297ab3de939f164d031268	6407	Mutant Enterobacteria phage f1 isolate F1_3, complete genome.	Enterobacteria phage f1	Enterobacteria phage f1	NA	NA	NA	NA	Unassigned	Inoviridae		Inovirus	Enterobacteria phage f1	Bacteria	Enterobacteria phage f1 (GQ153918)	0		ssDNA	New,	23	ICTV 8th Report	http://ictvonline.org/taxonomyHistory.asp?taxnode_id=20142459	cluster_2	cluster_55	cluster_89	cluster_351	cluster_30	cluster_123	cluster_464
T58	T80	JF704110	339781443	93	88735dd9707898f082ae29a096867e6a	62.5762	15673	1	8f51e54a2e28015e3ec81d3a13b889f1	51339	Mycobacterium phage PackMan, complete sequence.	Mycobacterium phage PackMan	Mycobacterium phage PackMan	Mycobacterium smegmatis mc2 155	Mycobacterium smegmatis	Mycobacterium	Mycobacteriaceae	Caudovirales	Siphoviridae		L5likevirus	Mycobacterium phage packman	Bacteria	Mycobacterium phage packman (JF704110)	0	JF704110	dsDNA	New,	29	2013.016aB.A.v3.L5likevirus_62sp	http://ictvonline.org/taxonomyHistory.asp?taxnode_id=20140375	cluster_9	cluster_71	cluster_110	cluster_264	cluster_25	cluster_125	cluster_457
T581	T118	AY954965	62086035	65	b9f764f3b59e89ac0fdb87fbd10fcea1	35.5337	13118	1	b62dc8dea1f54b74e6de39a4b20b96c9	41690	Bacteriophage 52A, complete genome.	Staphylococcus phage 52A	Staphylococcus phage 52A	NA	NA	NA	NA	Caudovirales	Siphoviridae		Phietalikevirus	Staphylococcus phage 52a	Bacteria	Staphylococcus phage 52a (AY954965)	0	AY954965	dsDNA	New,	29	2013.042a-lB.A.v3.Siphoviridae_3gen	http://ictvonline.org/taxonomyHistory.asp?taxnode_id=20140529	cluster_9	cluster_68	cluster_96	cluster_265	cluster_31	cluster_109	cluster_13
T582	T540	KF669651	552946271	78	6b5ab6a9758a8f5686dd6bf40044422f	42.0542	15025	1	a1e6f4bb79131708b8c53e469304d016	49246	Bacillus phage Glittering, complete genome.	Bacillus phage Glittering	Bacillus phage Glittering	Bacillus pumilus BL-8	Bacillus pumilus	Bacillus	Bacillaceae	Caudovirales	Siphoviridae		Andromedalikevirus	Bacillus phage glittering	Bacteria	Bacillus phage glittering (KF669651)	0	KF669651	dsDNA	New,	29	2013.037a-dB.A.v3.Andromedalikevirus	http://ictvonline.org/taxonomyHistory.asp?taxnode_id=20140504	cluster_9	cluster_69	cluster_108	cluster_266	cluster_14	cluster_86	cluster_315
T583	T677	NC007810	89158250	91	5e492485a8ceb139223f2c04ba5bfa6e	54.9436	20302	1	94046184739ba640f407af91ae8a60d4	66015	Pseudomonas phage F8, complete genome.	Pseudomonas phage F8	Pseudomonas phage F8	Pseudomonas aeruginosa	Pseudomonas aeruginosa	Pseudomonas	Pseudomonadaceae	Caudovirales	Myoviridae		Pbunalikevirus	Pseudomonas phage F8	Bacteria	Pseudomonas phage F8 (NC007810)	0		dsDNA	Moved,	27	2011.010aB.A.v2.Caudovirales_genus-ren	http://ictvonline.org/taxonomyHistory.asp?taxnode_id=20140084	cluster_9	cluster_48	cluster_80	cluster_336	cluster_18	cluster_101	cluster_429
T584	T382	CP008753	685701381	53	bfb5c8db0998f809bf9535ab0c86e470	64.8189	9369	1	0051623021451483d4ad81321af8e659	37631	Burkholderia phage BEK, complete genome.	Burkholderia phage BEK	Burkholderia phage phi52237	Burkholderia pseudomallei 9	Burkholderia pseudomallei	Burkholderia	Burkholderiaceae	Caudovirales	Myoviridae	Peduovirinae	P2likevirus	Burkholderia phage phi52237	Bacteria	Burkholderia phage phi52237 (CP008753)	0		dsDNA	Moved,	27	2011.010aB.A.v2.Caudovirales_genus-ren	http://ictvonline.org/taxonomyHistory.asp?taxnode_id=20140012	cluster_5	cluster_61	cluster_68	cluster_267	cluster_26	cluster_82	cluster_219
T586	T419	JX681814	409995456	47	a8209daacc66366b13a24faedd840029	64.8219	11038	1	1cf9f213e7725cef888bdc79131e319e	37637	Burkholderia phage phiX216, complete genome.	Burkholderia phage phiX216	Burkholderia phage phi52237	Burkholderia pseudomallei environmental isolate E0237	Burkholderia pseudomallei	Burkholderia	Burkholderiaceae	Caudovirales	Myoviridae	Peduovirinae	P2likevirus	Burkholderia phage phi52237	Bacteria	Burkholderia phage phi52237 (JX681814)	0		dsDNA	Moved,	27	2011.010aB.A.v2.Caudovirales_genus-ren	http://ictvonline.org/taxonomyHistory.asp?taxnode_id=20140012	cluster_5	cluster_61	cluster_68	cluster_268	cluster_26	cluster_82	cluster_219
T587	T41	JQ809702	390098486	107	e583130d991ce5a1d8cd2714406e577c	60.973	17509	1	f3c1752a71de976dd2754d854a37e118	54470	Mycobacterium phage Avani, complete genome.	Mycobacterium phage Avani	Mycobacterium phage Avani	Mycobacterium smegmatis mc2 155	Mycobacterium smegmatis	Mycobacterium	Mycobacteriaceae	Caudovirales	Siphoviridae		Che8likevirus	Mycobacterium phage avani	Bacteria	Mycobacterium phage avani (JQ809702)	0	JQ809702	dsDNA	New,	29	2013.008a-dB.A.v3.Che8likevirus	http://ictvonline.org/taxonomyHistory.asp?taxnode_id=20140288	cluster_9	cluster_75	cluster_105	cluster_269	cluster_25	cluster_97	cluster_211
T588	T301	JX307702	407437696	86	4d5c47c3db5af965ea72649279b41c03	64.0524	16014	1	c5bbc685fe1f637818905716d7155004	51500	Mycobacterium phage Arturo, complete genome.	Mycobacterium phage Arturo	Mycobacterium phage Arturo	Mycobacterium smegmatis mc2 155	Mycobacterium smegmatis	Mycobacterium	Mycobacteriaceae	Caudovirales	Siphoviridae		L5likevirus	Mycobacterium phage arturo	Bacteria	Mycobacterium phage arturo (JX307702)	0	JX307702	dsDNA	New,	29	2013.016aB.A.v3.L5likevirus_62sp	http://ictvonline.org/taxonomyHistory.asp?taxnode_id=20140365	cluster_9	cluster_71	cluster_110	cluster_324	cluster_25	cluster_125	cluster_136
T589	T321	J02451	215394	10	44e9cc4f0013cef71f7089e0b74b05a7	40.8864	2056	1	94d9135a8ebe308cb59da6fcc64198a6	6408	Enterobacteria phage fd strain 478, complete genome.	Enterobacteria phage fd	Enterobacteria phage fd	NA	NA	NA	NA	Unassigned	Inoviridae		Inovirus	Enterobacteria phage fd	Bacteria	Enterobacteria phage fd (J02451)	0		ssDNA	New,	23	ICTV 8th Report	http://ictvonline.org/taxonomyHistory.asp?taxnode_id=20142460	cluster_2	cluster_55	cluster_89	cluster_351	cluster_30	cluster_123	cluster_464
T59	T565	DQ875742	113201832	45	a06eeb46bc2bbff2d0a6bfddb8d79b57	51.8027	12160	1	e3cae67d2dda1976f0d5b6487279da90	40938	Cyanophage Pf-WMP4, complete genome.	Phormidium phage Pf-WMP4	Phormidium phage Pf-WMP4	NA	NA	NA	NA	Caudovirales	Podoviridae		Unassigned	Phormidium phage Pf-WMP4	Bacteria	Phormidium phage Pf-WMP4 (DQ875742)	0		dsDNA	New,	25	2008.060B.v2.PfWMP4-Sp	http://ictvonline.org/taxonomyHistory.asp?taxnode_id=20140181	cluster_9	cluster_57	cluster_45	cluster_270	cluster_8	cluster_57	cluster_333
T590	T687	DQ398049	88910571	102	f3f358db3b180418ba17ecce2273a305	67.3352	21919	1	11f5802bfe3e307a87ea749a9e8bdfca	69059	Mycobacteriophage Pipefish, complete genome.	Mycobacterium phage Pipefish	Mycobacterium phage Pipefish	NA	NA	NA	NA	Caudovirales	Siphoviridae		Pgonelikevirus	Mycobacterium phage pipefish	Bacteria	Mycobacterium phage pipefish (DQ398049)	0	DQ398049	dsDNA	New,	29	2013.020a-dB.A.v4.Pgonelikevirus	http://ictvonline.org/taxonomyHistory.asp?taxnode_id=20140400	cluster_9	cluster_67	cluster_106	cluster_356	cluster_25	cluster_113	cluster_439
T591	T426	GU296433	327493489	166	a7c6a30df9e6e49d17d4c4311f526f35	26.1535	40602	1	10f44a7f0672bab30eadca30d4b205c0	135041	Campylobacter phage NCTC12673, complete genome.	Campylobacter phage NCTC12673	Campylobacter phage NCTC12673	Campylobacter jejuni	Campylobacter jejuni	Campylobacter	Campylobacteraceae	Caudovirales	Myoviridae	Eucampyvirinae	Cp8unalikevirus	Campylobacter phage NCTC12673	Bacteria	Campylobacter phage NCTC12673 (GU296433)	0	GU296433	dsDNA	New,	29	2013.004a-kB.A.v4.Eucampyvirinae	http://ictvonline.org/taxonomyHistory.asp?taxnode_id=20140123	cluster_8	cluster_41	cluster_46	cluster_271	cluster_31	cluster_31	cluster_223
T592	T657	NC001998	9632287	9	b7c94c827233455e4f28b3fc75274f6d	40.9803	1394	1	1e79d578640414cbd30d97962bac5708	4529	Chlamydia phage PhiCPG1, complete genome.	Guinea pig Chlamydia phage	Guinea pig Chlamydia phage	Chlamydia psittaci	Chlamydia psittaci	Chlamydia	Chlamydiaceae	Unassigned	Microviridae	Gokushovirinae	Chlamydiamicrovirus	Guinea pig Chlamydia phage	Bacteria	Guinea pig Chlamydia phage (NC001998)	0		ssDNA	Moved,	25	2008.078-080B.v2.Gokushovirinae	http://ictvonline.org/taxonomyHistory.asp?taxnode_id=20142629	cluster_1	cluster_43	cluster_75	cluster_272	cluster_15	cluster_87	cluster_408
T593	T234	KC139515	451937687	71	a864548ecdd003bbaafaa3426145c480	56.5347	18044	1	3f6e8b7227bb4760772b00f5cd27c5a6	59245	Salmonella phage FSL SP-124, complete genome.	Salmonella phage FSL SP-124	Salmonella phage FSLSP088	Salmonella enterica	Salmonella enterica	Salmonella	Enterobacteriaceae	Caudovirales	Siphoviridae		Chilikevirus	Salmonella phage FSLSP088	Bacteria	Salmonella phage FSLSP088 (KC139515)	0	KC139512	dsDNA	New,	29	2013.039a-dB.A.v3.Chilikevirus	http://ictvonline.org/taxonomyHistory.asp?taxnode_id=20140511	cluster_9	cluster_37	cluster_64	cluster_308	cluster_5	cluster_50	cluster_130
T594	T75	EU545650	170779978	73	ab86b8f7a13695f8f9f89be8ea2f8339	34.6457	12402	1	cce2ff283fa704bbcb288f692f66025e	41172	Acidianus filamentous virus 9, complete genome.	Acidianus filamentous virus 9	Acidianus filamentous virus 9	Acidianus uzoniensis	NA	Acidianus	Sulfolobaceae	Ligamenvirales	Lipothrixviridae		Betalipothrixvirus	Acidianus filamentous virus 9	Archaea	Acidianus filamentous virus 9 (EU545650)	0		dsDNA	Moved,	27	2011.008a-cB.A.v2.Ligamenvirales	http://ictvonline.org/taxonomyHistory.asp?taxnode_id=20140701	cluster_4	cluster_26	cluster_47	cluster_273	cluster_21	cluster_114	cluster_453
T595	T597	AY129339	29425700	109	96be8941d6389b47b397a696e729a749	57.3132	22303	1	1dcb408549e667ea28f15cb5a379161e	70797	Mycobacteriophage Barnyard, complete genome.	Mycobacterium phage Barnyard	Mycobacterium phage Barnyard	NA	NA	NA	NA	Caudovirales	Siphoviridae		Barnyardlikevirus	Mycobacterium phage barnyard	Bacteria	Mycobacterium phage barnyard (AY129339)	1	AY129339	dsDNA	New,	29	2013.011a-dB.A.v3.Barnyardlikevirus	http://ictvonline.org/taxonomyHistory.asp?taxnode_id=20140298	cluster_9	cluster_27	cluster_48	cluster_274	cluster_25	cluster_63	cluster_355
T596	T20	EU717894	190343954	58	f74a13c9a9984dbaa892b1f6510ecd38	55.6397	12903	1	34695f98aa29827d9807445633415ea5	44080	Xanthomonas phage phiL7, complete genome.	Xanthomonas phage phiL7	Xanthomonas phage phiL7	Xanthomonas campestris pv. campestris	Xanthomonas campestris	Xanthomonas	Lysobacteraceae	Caudovirales	Siphoviridae		Xp10likevirus	Xanthomonas phage phil7	Bacteria	Xanthomonas phage phil7 (EU717894)	0	EU717894	dsDNA	New,	29	2013.028a-dB.A.v3.Xp10likevirus	http://ictvonline.org/taxonomyHistory.asp?taxnode_id=20140447	cluster_9	cluster_28	cluster_49	cluster_275	cluster_11	cluster_20	cluster_67
T597	T632	JN408460	342221143	94	e23005838ca1cf65398d2cdc3c64a317	63.2831	16400	1	3ef3382d13412db00d03d1a2162d8bf9	53169	Mycobacterium phage Turbido, complete genome.	Mycobacterium phage Turbido	Mycobacterium phage Turbido	Mycobacterium smegmatis mc2 155	Mycobacterium smegmatis	Mycobacterium	Mycobacteriaceae	Caudovirales	Siphoviridae		L5likevirus	Mycobacterium phage turbido	Bacteria	Mycobacterium phage turbido (JN408460)	0	JN408460	dsDNA	New,	29	2013.016aB.A.v3.L5likevirus_62sp	http://ictvonline.org/taxonomyHistory.asp?taxnode_id=20140325	cluster_9	cluster_71	cluster_110	cluster_276	cluster_25	cluster_125	cluster_387
T598	T668	AY375531	34732781	252	3f459135417a589f76fd241cdd0c045e	43.8807	53462	1	d2044c88c38e4a1cce77b92a37b90e54	173591	Bacteriophage 44RR2.8t, complete genome.	Aeromonas phage 44RR2.8t	Aeromonas phage 44RR2.8t	Aeromonas salmonicida	Aeromonas salmonicida	Aeromonas	Aeromonadaceae	Caudovirales	Myoviridae	Tevenvirinae	T4likevirus	Aeromonas phage 44RR2.8t	Bacteria	Aeromonas phage 44RR2.8t (AY375531)	0		dsDNA	Moved,	27	2011.010aB.A.v2.Caudovirales_genus-ren	http://ictvonline.org/taxonomyHistory.asp?taxnode_id=20140044	cluster_8	cluster_74	cluster_113	cluster_277	cluster_19	cluster_94	cluster_419
T599	T579	GQ502199	258619839	59	ef0342147526ea57a99d0d76e84acac6	54.5817	14350	1	40c981b019cde642178f25c5e2e77616	45169	Sodalis phage SO-1, complete genome.	Sodalis phage SO1	Sodalis phage SO1	Sodalis glossinidius	Sodalis glossinidius	Sodalis	Enterobacteriaceae	Caudovirales	Siphoviridae		Hk578likevirus	Sodalis phage SO1	Bacteria	Sodalis phage SO1 (GQ502199)	0	GQ502199	dsDNA	New,	29	2013.029a-dB.A.v3.Hk578likevirus	http://ictvonline.org/taxonomyHistory.asp?taxnode_id=20140451	cluster_9	cluster_51	cluster_50	cluster_278	cluster_24	cluster_99	cluster_344
T6	T528	AB426868	169658842	71	6c3f7cd31390740199d08cb85bc37faa	47.0115	12849	1	ca112bb8f4abb48fd053483ff40ce238	41660	Enterobacteria phage P22 DNA, complete genome, strain: ATCC 19585-B1.	Enterobacteria phage P22	Enterobacteria phage P22	Salmonella enterica subsp. enterica serovar Typhimurium strain LT2	Salmonella enterica	Salmonella	Enterobacteriaceae	Caudovirales	Podoviridae		P22likevirus	Enterobacteria phage P22	Bacteria	Enterobacteria phage P22 (AB426868)	1		dsDNA	Moved,	27	2011.010aB.A.v2.Caudovirales_genus-ren	http://ictvonline.org/taxonomyHistory.asp?taxnode_id=20140171	cluster_5	cluster_62	cluster_99	cluster_279	cluster_27	cluster_127	cluster_337
T60	T572	NC001338	9625519	32	0cdd85cfef150734e8beefe41f29fe2f	39.6961	4666	1	52ca285ca6fbd9c9d16a571ef48a16f1	15465	Sulfolobus virus 1, complete genome.	Sulfolobus spindle-shaped virus 1	Sulfolobus spindle-shaped virus 1	Sulfolobus shibatae	Sulfolobus shibatae	Sulfolobus	Sulfolobaceae	Unassigned	Fuselloviridae		Alphafusellovirus	Sulfolobus spindle-shaped virus 1	Archaea	Sulfolobus spindle-shaped virus 1 (NC001338)	1		dsDNA	Moved,	27	2011.001a-fB.A.v3.Betafusellovirus	http://ictvonline.org/taxonomyHistory.asp?taxnode_id=20142063	cluster_4	cluster_58	cluster_92	cluster_280	cluster_21	cluster_72	cluster_339
T600	T237	KF192053	525337345	98	6a1c668b50b5f2b179092ce06738bb67	40.0448	16470	1	efa93495958e252c0ee5f57280c25e79	57081	Enterococcus phage IME-EF1, complete genome.	Enterococcus phage IMEEF1	Enterococcus phage IMEEF1	Enterococcus faecalis 002	Enterococcus faecalis	Enterococcus	Enterococcaceae	Caudovirales	Siphoviridae		Sap6likevirus	Enterococcus phage IMEEF1	Bacteria	Enterococcus phage IMEEF1 (KF192053)	0	KF192053	dsDNA	New,	29	2013.026a-dB.A.v3.Sap6likevirus	http://ictvonline.org/taxonomyHistory.asp?taxnode_id=20140437	cluster_9	cluster_29	cluster_51	cluster_281	cluster_31	cluster_44	cluster_92
T601	T335	JN192400	392494166	66	bf434237f0e461e33b1d2f876a02d787	34.7261	13137	1	a664bff0cfe904f5eef7c38bcdcbe1ee	43581	Staphylococcus phage vB_SepiS-phiIPLA5, complete genome.	Staphylococcus phage Ipla5	Staphylococcus phage Ipla5	Staphylococcus epidermidis	Staphylococcus epidermidis	Staphylococcus	Staphylococcaceae	Caudovirales	Siphoviridae		Phietalikevirus	Staphylococcus phage Ipla5	Bacteria	Staphylococcus phage Ipla5 (JN192400)	0	JN192400	dsDNA	New,	29	2013.042a-lB.A.v3.Siphoviridae_3gen	http://ictvonline.org/taxonomyHistory.asp?taxnode_id=20140553	cluster_9	cluster_68	cluster_96	cluster_282	cluster_31	cluster_109	cluster_157
T602	T582	JF719734	350280606	10	2d468f718c2ab2bb4c48274b830c04e6	40.757	2056	1	bcf38617ff3afd4879faf11a01f4272d	6407	Enterobacteria phage f1 isolate f1_3_FR, complete genome.	Enterobacteria phage f1	Enterobacteria phage f1	Escherichia coli IJ1862	Escherichia coli	Escherichia	Enterobacteriaceae	Unassigned	Inoviridae		Inovirus	Enterobacteria phage f1	Bacteria	Enterobacteria phage f1 (JF719734)	0		ssDNA	New,	23	ICTV 8th Report	http://ictvonline.org/taxonomyHistory.asp?taxnode_id=20142459	cluster_2	cluster_55	cluster_89	cluster_351	cluster_30	cluster_123	cluster_464
T603	T120	AY349011	347730584	77	cea80436947fe1f37effb16f7c9e2be8	65.3095	20072	1	51502cdda06076966d7db08c358a9426	63882	Burkholderia cepacia phage Bcep22, complete genome.	Burkholderia phage Bcep22	Burkholderia phage Bcep22	NA	NA	NA	NA	Caudovirales	Podoviridae		Bcep22likevirus	Burkholderia phage Bcep22	Bacteria	Burkholderia phage Bcep22 (AY349011)	1	AY349011	dsDNA	New,	29	2013.038a-dB.A.v4.Bcep22likevirus	http://ictvonline.org/taxonomyHistory.asp?taxnode_id=20140187	cluster_5	cluster_33	cluster_58	cluster_283	cluster_25	cluster_81	cluster_88
T604	T294	KC139512	451937460	70	e53529357382568cc0f12d60e7653502	56.442	18100	1	13d6da8fa8bd962c3faa901b6bcc9f8d	59454	Salmonella phage FSL SP-088, complete genome.	Salmonella phage FSLSP088	Salmonella phage FSLSP088	Salmonella enterica	Salmonella enterica	Salmonella	Enterobacteriaceae	Caudovirales	Siphoviridae		Chilikevirus	Salmonella phage FSLSP088	Bacteria	Salmonella phage FSLSP088 (KC139512)	0	KC139512	dsDNA	New,	29	2013.039a-dB.A.v3.Chilikevirus	http://ictvonline.org/taxonomyHistory.asp?taxnode_id=20140511	cluster_9	cluster_37	cluster_64	cluster_308	cluster_5	cluster_50	cluster_130
T605	T319	JF792674	333495719	86	302d43e0187ef101b6963c266c03aecd	63.877	16019	1	37f50bc9b8fa53e78257ec44fb43ef3f	51369	Mycobacterium phage Shaka, complete sequence.	Mycobacterium phage Shaka	Mycobacterium phage Peaches	Mycobacterium smegmatis mc2 155	Mycobacterium smegmatis	Mycobacterium	Mycobacteriaceae	Caudovirales	Siphoviridae		L5likevirus	Mycobacterium phage peaches	Bacteria	Mycobacterium phage peaches (JF792674)	0	GQ303263	dsDNA	New,	29	2013.016aB.A.v3.L5likevirus_62sp	http://ictvonline.org/taxonomyHistory.asp?taxnode_id=20140364	cluster_9	cluster_71	cluster_110	cluster_324	cluster_25	cluster_125	cluster_258
T607	T602	AF064539	3192683	60	9a64553fdf199fd0110e33a3d066736a	51.172	14190	1	ffbdd66f4014db371e90980bb90b0758	46375	Bacteriophage N15, complete genome.	Enterobacteria phage N15	Enterobacteria phage N15	NA	NA	NA	NA	Caudovirales	Siphoviridae		N15likevirus	Enterobacteria phage N15	Bacteria	Enterobacteria phage N15 (AF064539)	1		dsDNA	Moved,	27	2011.010aB.A.v2.Caudovirales_genus-ren	http://ictvonline.org/taxonomyHistory.asp?taxnode_id=20140207	cluster_9	cluster_63	cluster_52	cluster_284	cluster_27	cluster_65	cluster_361
T608	T638	AJ875026	63146830	41	7980d273f78bd5f9d3054a7a79f0002f	39.128	7343	1	84f27f2f9e88bd128cf8c08242b52bfd	24655	Acidianus rod-shaped virus 1, complete viral genome.	Acidianus rod-shaped virus 1	Acidianus rod-shaped virus 1	NA	NA	NA	NA	Ligamenvirales	Rudiviridae		Rudivirus	Acidianus rod-shaped virus 1	Archaea	Acidianus rod-shaped virus 1 (AJ875026)	0		dsDNA	Moved,	27	2011.008a-cB.A.v2.Ligamenvirales	http://ictvonline.org/taxonomyHistory.asp?taxnode_id=20140710	cluster_4	cluster_30	cluster_53	cluster_285	cluster_31	cluster_77	cluster_393
T61	T59	JN083852	339753373	90	4b8f8639a550854120555e98e23ef6a8	59.7968	15764	1	20b1a9c21bd0b7ee7663cb498125d8ec	51083	Mycobacterium phage Benedict, complete genome.	Mycobacterium phage Benedict	Mycobacterium phage Benedict	Mycobacterium smegmatis mc2 155	Mycobacterium smegmatis	Mycobacterium	Mycobacteriaceae	Caudovirales	Siphoviridae		L5likevirus	Mycobacterium phage benedict	Bacteria	Mycobacterium phage benedict (JN083852)	0	JN083852	dsDNA	New,	29	2013.016aB.A.v3.L5likevirus_62sp	http://ictvonline.org/taxonomyHistory.asp?taxnode_id=20140368	cluster_9	cluster_71	cluster_110	cluster_286	cluster_25	cluster_125	cluster_350
T610	T472	DQ054536	68449689	58	a80b9133fa8eb11f6a1c1c5b92374411	34.6801	8939	1	d5c95f7edb0e2fed33fde85f39ea1a77	28538	Lactococcus phage P008, complete genome.	Lactococcus phage P008	Lactococcus phage P008	NA	NA	NA	NA	Caudovirales	Siphoviridae		Skunalikevirus	Lactococcus phage P008	Bacteria	Lactococcus phage P008 (DQ054536)	0	DQ054536	dsDNA	New,	29	2013.035a-dB.A.v3.Skunalikevirus	http://ictvonline.org/taxonomyHistory.asp?taxnode_id=20140479	cluster_9	cluster_72	cluster_101	cluster_287	cluster_31	cluster_84	cluster_260
T611	T475	EU744249	190610316	90	1c9d3776ab03ad6b4d0e35cdca512be4	63.4252	15824	1	e84092e7b1a1e9ef16d4402609d47069	51478	Mycobacterium phage Lockley, complete genome.	Mycobacterium phage Lockley	Mycobacterium phage Lockley	NA	NA	NA	NA	Caudovirales	Siphoviridae		L5likevirus	Mycobacterium phage lockley	Bacteria	Mycobacterium phage lockley (EU744249)	0	EU744249	dsDNA	New,	29	2013.016aB.A.v3.L5likevirus_62sp	http://ictvonline.org/taxonomyHistory.asp?taxnode_id=20140352	cluster_9	cluster_71	cluster_110	cluster_288	cluster_25	cluster_125	cluster_263
T612	T676	HQ406778	321272088	145	78d86db7a4a4b176736302ae867c2f57	39.3854	30473	1	1d2af411483f831fb4eeedee2e28805c	118351	Enterobacteria phage SPC35, complete genome.	Salmonella phage Spc35	Salmonella phage Spc35	Salmonella Typhimurium; Escherichia coli	NA	Salmonella	Enterobacteriaceae	Caudovirales	Siphoviridae		T5likevirus	Salmonella phage Spc35	Bacteria	Salmonella phage Spc35 (HQ406778)	0		dsDNA	New,	27	2012.005aB.A.v2.T5likevirus-6sp	http://ictvonline.org/taxonomyHistory.asp?taxnode_id=20140223	cluster_8	cluster_39	cluster_70	cluster_289	cluster_19	cluster_100	cluster_428
T613	T342	AY368235	47719036	65	9c488dbf0b10cbddee95eb692ffb170d	63.4349	14939	1	03aa2adb8bd636138c147491bf6aff59	48024	Burkholderia cepacia phage Bcep43, complete genome.	Burkholderia phage Bcep43	Burkholderia phage Bcep43	NA	NA	NA	NA	Caudovirales	Myoviridae		Bcep78likevirus	Burkholderia phage Bcep43	Bacteria	Burkholderia phage Bcep43 (AY368235)	0		dsDNA	Moved,	27	2011.010aB.A.v2.Caudovirales_genus-ren	http://ictvonline.org/taxonomyHistory.asp?taxnode_id=20140063	cluster_9	cluster_46	cluster_78	cluster_290	cluster_25	cluster_35	cluster_161
T614	T368	AY288927	31795528	52	3a814b8156fb8c6689a1d8dc4c40c509	47.2275	13266	1	678558c4c37916445c285b00d9648238	43769	Enterobacteria phage SP6, complete genome.	Enterobacteria phage SP6	Enterobacteria phage SP6	NA	NA	NA	NA	Caudovirales	Podoviridae	Autographivirinae	Sp6likevirus	Enterobacteria phage SP6	Bacteria	Enterobacteria phage SP6 (AY288927)	1		dsDNA	Moved,	27	2011.010aB.A.v2.Caudovirales_genus-ren	http://ictvonline.org/taxonomyHistory.asp?taxnode_id=20140135	cluster_9	cluster_70	cluster_54	cluster_291	cluster_20	cluster_78	cluster_180
T615	T183	JX080304	594135029	232	b05f7629bcf699f1c9fbf7d29ca0d047	30.2429	43777	1	a0d3ddab101232b6ee2dacec409be922	148243	Staphylococcus phage MSA6, complete genome.	Staphylococcus phage MSA6	Staphylococcus phage G1	Staphylococcus aureus subsp. aureus strain ATCC 25923	Staphylococcus aureus	Staphylococcus	Staphylococcaceae	Caudovirales	Myoviridae	Spounavirinae	Twortlikevirus	Staphylococcus phage G1	Bacteria	Staphylococcus phage G1 (JX080304)	0		dsDNA	New,	26	2009.009a-pB.A.v3.Spounavirinae	http://ictvonline.org/taxonomyHistory.asp?taxnode_id=20140031	cluster_8	cluster_65	cluster_103	cluster_372	cluster_31	cluster_131	cluster_352
T616	T316	AY283928	68166008	381	a93b0d4b1a7f895db49ad9421dd4d4cf	42.5995	73733	1	41d2d1c6891446c738146e59262a8a83	244834	Bacteriophage KVP40, complete genome.	Vibrio phage KVP40	Vibrio phage KVP40	NA	NA	NA	NA	Caudovirales	Myoviridae	Tevenvirinae	Schizot4likevirus	Vibrio phage KVP40	Bacteria	Vibrio phage KVP40 (AY283928)	1		dsDNA	New,Assigned as Type Species,	26	2009.007a-rB.A.v3.Tevenvirinae	http://ictvonline.org/taxonomyHistory.asp?taxnode_id=20140039	cluster_8	cluster_74	cluster_67	cluster_292	cluster_19	cluster_23	cluster_177
T617	T618	FJ848885	255985789	51	db3dbdd65565fe4fed6da178a9d9c4bd	35.0253	8589	1	1a7ac8d3c70d882e1888599adb559254	28625	Lactococcus phage CB20, complete genome.	Lactococcus phage CB20	Lactococcus phage CB20	Lactococcus lactis SMQ-404	Lactococcus lactis	Lactococcus	Streptococcaceae	Caudovirales	Siphoviridae		Skunalikevirus	Lactococcus phage CB20	Bacteria	Lactococcus phage CB20 (FJ848885)	0	FJ848885	dsDNA	New,	29	2013.035a-dB.A.v3.Skunalikevirus	http://ictvonline.org/taxonomyHistory.asp?taxnode_id=20140484	cluster_9	cluster_72	cluster_101	cluster_293	cluster_31	cluster_84	cluster_374
T618	T563	FJ937737	347730509	76	f0b9a61925bb9893af791245bf251adc	66.2027	19839	1	a49cdc621872c4e074abadc8a24f907e	62715	Burkholderia cenocepacia phage BcepIL02, complete genome.	Burkholderia phage BcepIL02	Burkholderia phage BcepIL02	Burkholderia cenocepacia	Burkholderia cenocepacia	Burkholderia	Burkholderiaceae	Caudovirales	Podoviridae		Bcep22likevirus	Burkholderia phage Bcepil02	Bacteria	Burkholderia phage Bcepil02 (FJ937737)	0	FJ937737	dsDNA	New,	29	2013.038a-dB.A.v4.Bcep22likevirus	http://ictvonline.org/taxonomyHistory.asp?taxnode_id=20140188	cluster_5	cluster_33	cluster_58	cluster_294	cluster_25	cluster_81	cluster_331
T619	T386	JN698997	354996507	241	ca3b334c59778042e935cfb7b2b22c0d	60.9221	34605	1	96e9740754230881b77f16d866ebae31	110569	Mycobacterium phage Courthouse, complete genome.	Mycobacterium phage Courthouse	Mycobacterium phage Courthouse	Mycobacterium smegmatis mc2 155	Mycobacterium smegmatis	Mycobacterium	Mycobacteriaceae	Caudovirales	Siphoviridae		Omegalikevirus	Mycobacterium phage courthouse	Bacteria	Mycobacterium phage courthouse (JN698997)	0	JN698997	dsDNA	New,	29	2013.018a-dB.A.v3.Omegalikevirus	http://ictvonline.org/taxonomyHistory.asp?taxnode_id=20140390	cluster_9	cluster_75	cluster_55	cluster_295	cluster_25	cluster_119	cluster_193
T62	T165	AY739900	344196580	51	cf1c129999af6d9da2081ad956fb92b4	41.6023	9498	1	50939290c207e079601c1452df11f7be	31080	Lactobacillus phage LL-Ku, complete genome.	Lactobacillus phage LLKu	Lactobacillus phage LLKu	Lactobacillus delbrueckii subsp. lactis strain LL78	Lactobacillus delbrueckii	Lactobacillus	Lactobacillaceae	Caudovirales	Siphoviridae		C5likevirus	Lactobacillus phage LLKu	Bacteria	Lactobacillus phage LLKu (AY739900)	0	AY739900	dsDNA	New,	29	2013.023a-dB.A.v3.C5likevirus	http://ictvonline.org/taxonomyHistory.asp?taxnode_id=20140424	cluster_9	cluster_31	cluster_56	cluster_296	cluster_28	cluster_128	cluster_45
T620	T240	NC001330	9625355	10	b1707d099691ad43c88c0d1c92eb7edb	45.1782	1929	1	65fda4c3a189d39f661f11c1eda00184	6087	Enterobacteria phage alpha3, complete genome.	Enterobacteria phage alpha3	Enterobacteria phage alpha3	Escherichia coli	Escherichia coli	Escherichia	Enterobacteriaceae	Unassigned	Microviridae		Microvirus	Enterobacteria phage alpha3	Bacteria	Enterobacteria phage alpha3 (NC001330)	0		ssDNA	New,	22	2003.Bxxx.Prokaryote	http://ictvonline.org/taxonomyHistory.asp?taxnode_id=20142634	cluster_1	cluster_32	cluster_57	cluster_297	cluster_15	cluster_79	cluster_358
T621	T54	AB370205	189339033	70	60911d6cb7b1505d67c5f3891f07f693	34.3264	13602	1	e8151a394f5730ffa9be649a03a47c2a	44342	Staphylococcus phage phiMR25 DNA, complete genome.	Staphylococcus phage phiMR25	Staphylococcus phage phiMR25	Staphylococcus aureus	Staphylococcus aureus	Staphylococcus	Staphylococcaceae	Caudovirales	Siphoviridae		Phietalikevirus	Staphylococcus phage phimr25	Bacteria	Staphylococcus phage phimr25 (AB370205)	0	AB370205	dsDNA	New,	29	2013.042a-lB.A.v3.Siphoviridae_3gen	http://ictvonline.org/taxonomyHistory.asp?taxnode_id=20140547	cluster_9	cluster_68	cluster_96	cluster_298	cluster_31	cluster_109	cluster_314
T622	T644	JX104231	394777702	75	8221059d60c9b7a324c07883f51407e2	65.5055	19835	1	294335751ca9b46353471be3dacbd6ee	62952	Burkholderia phage BcepMigl, complete genome.	Burkholderia phage BcepMigl	Burkholderia phage BcepMigl	Burkholderia cenocepacia	Burkholderia cenocepacia	Burkholderia	Burkholderiaceae	Caudovirales	Podoviridae		Bcep22likevirus	Burkholderia phage Bcepmigl	Bacteria	Burkholderia phage Bcepmigl (JX104231)	0	JX104231	dsDNA	New,	29	2013.038a-dB.A.v4.Bcep22likevirus	http://ictvonline.org/taxonomyHistory.asp?taxnode_id=20140190	cluster_5	cluster_33	cluster_58	cluster_299	cluster_25	cluster_81	cluster_397
T623	T362	EU816590	194152995	105	3e68276602d1ac0b02f22280ca3e3133	61.1282	18151	1	8ce7dad55da92ad7ed97330656f45298	58037	Mycobacterium phage Boomer, complete genome.	Mycobacterium phage Boomer	Mycobacterium phage Boomer	NA	NA	NA	NA	Caudovirales	Siphoviridae		Che8likevirus	Mycobacterium phage boomer	Bacteria	Mycobacterium phage boomer (EU816590)	0	EU816590	dsDNA	New,	29	2013.008a-dB.A.v3.Che8likevirus	http://ictvonline.org/taxonomyHistory.asp?taxnode_id=20140277	cluster_9	cluster_75	cluster_105	cluster_300	cluster_25	cluster_97	cluster_175
T624	T288	KF669659	552947285	79	9380dd91b3be272c399bcd582b4154d5	41.46	15274	1	842d265060a19b5fce3ae4c833f74df3	49836	Bacillus phage Riggi, complete genome.	Bacillus phage Riggi	Bacillus phage Riggi	Bacillus pumilus BL-8	Bacillus pumilus	Bacillus	Bacillaceae	Caudovirales	Siphoviridae		Andromedalikevirus	Bacillus phage riggi	Bacteria	Bacillus phage riggi (KF669659)	0	KF669659	dsDNA	New,	29	2013.037a-dB.A.v3.Andromedalikevirus	http://ictvonline.org/taxonomyHistory.asp?taxnode_id=20140506	cluster_9	cluster_69	cluster_108	cluster_301	cluster_14	cluster_86	cluster_128
T625	T355	NC004165	22855148	17	d775bd54923feb5b6a109b92793cf067	37.6597	5287	1	5d8047b45cd81a0122ef91306d528bf4	18630	Bacillus phage B103, complete genome.	Bacillus phage B103	Bacillus phage B103	Bacillus subtilis	Bacillus subtilis	Bacillus	Bacillaceae	Caudovirales	Podoviridae	Picovirinae	Phi29likevirus	Bacillus phage B103	Bacteria	Bacillus phage B103 (NC004165)	0		dsDNA	Moved,	27	2011.010aB.A.v2.Caudovirales_genus-ren	http://ictvonline.org/taxonomyHistory.asp?taxnode_id=20140150	cluster_3	cluster_56	cluster_59	cluster_302	cluster_29	cluster_112	cluster_449
T627	T506	M11912	215371	9	ff179f254639d18413bd34a28cf7ddd1	45.3626	1836	1	b2e15d2c7a59cd38702559bbb5bc47ae	5833	Bacteriophage Pf3 from Pseudomonas aeruginosa (Nijmegen strain), complete genome.	Pseudomonas phage Pf3	Pseudomonas phage Pf3	Pseudomonas aeruginosa	Pseudomonas aeruginosa	Pseudomonas	Pseudomonadaceae	Unassigned	Inoviridae		Inovirus	Pseudomonas phage Pf3	Bacteria	Pseudomonas phage Pf3 (M11912)	0		ssDNA	New,	12	ICTV 5th Report	http://ictvonline.org/taxonomyHistory.asp?taxnode_id=20142474	cluster_2	cluster_55	cluster_60	cluster_303	cluster_15	cluster_46	cluster_290
T628	T467	JX100814	408730034	350	5688244f35c85f3bde2776dc3bbf41bb	66.105	67565	1	832531a6517b5c7e2cd57ba28fb6ebb3	223720	Caulobacter phage CcrRogue, complete genome.	Caulobacter phage rogue	Caulobacter phage rogue	Caulobacter crescentus	Caulobacter crescentus	Caulobacter	Caulobacteraceae	Caudovirales	Siphoviridae		Phicbklikevirus	Caulobacter phage rogue	Bacteria	Caulobacter phage rogue (JX100814)	0	JX100814	dsDNA	New,	29	2013.025a-dB.A.v3.Phicbklikevirus	http://ictvonline.org/taxonomyHistory.asp?taxnode_id=20140433	cluster_8	cluster_34	cluster_61	cluster_304	cluster_25	cluster_89	cluster_256
T629	T463	AF320576	33340243	247	315901ea3de401aefec786d5f36f24c7	39.0064	37266	1	74c8b4a013b1ea88e54b73f652104570	86155	Bacteriophage Felix 01, complete genome.	Salmonella phage FelixO1	Salmonella phage FelixO1	NA	NA	NA	NA	Caudovirales	Myoviridae		Felixounalikevirus	Salmonella phage FelixO1	Bacteria	Salmonella phage FelixO1 (AF320576)	1		dsDNA	Moved,	27	2011.010aB.A.v2.Caudovirales_genus-ren	http://ictvonline.org/taxonomyHistory.asp?taxnode_id=20140073	cluster_8	cluster_35	cluster_62	cluster_305	cluster_19	cluster_104	cluster_254
T63	T272	HQ317393	661433635	405	deed07288fe730ff28e25e8fde2d096b	41.3266	75939	1	3a22f1203c17712c3b50eb0eb945fd32	247511	Vibrio phage nt-1, complete genome.	Vibrio phage nt-1	Vibrio phage nt-1	Vibrio natriegens HER1138	Vibrio natriegens	Vibrio	Vibrionaceae	Caudovirales	Myoviridae	Tevenvirinae	Schizot4likevirus	Vibrio phage nt-1	Bacteria	Vibrio phage nt-1 (HQ317393)	0		dsDNA	Moved,	26	2009.007a-rB.A.v3.Tevenvirinae	http://ictvonline.org/taxonomyHistory.asp?taxnode_id=20140040	cluster_8	cluster_74	cluster_67	cluster_313	cluster_19	cluster_23	cluster_116
T630	T12	DQ114220	73918060	44	461ed532d885e4e96b0362ba73eb8f12	42.1046	8713	1	32b98f7a1860c004920d7f4f18b0cb90	30505	Bacteriophage F108, complete genome.	Pasteurella phage F108	Pasteurella phage F108	Pasteurella multocida	Pasteurella multocida	Pasteurella	Pasteurellaceae	Caudovirales	Myoviridae	Peduovirinae	Hpunalikevirus	Pasteurella phage F108	Bacteria	Pasteurella phage F108 (DQ114220)	0		dsDNA	Moved,	27	2011.010aB.A.v2.Caudovirales_genus-ren	http://ictvonline.org/taxonomyHistory.asp?taxnode_id=20140008	cluster_5	cluster_61	cluster_97	cluster_306	cluster_26	cluster_48	cluster_15
T631	T413	AY605181	47778996	46	bf9927925a79c0cdaaffd6048a1b2d6b	65.1939	13174	1	465b41c51cd4f1b5cadc20fc4cb71b92	42415	Burkholderia cepacia complex phage BcepC6B, complete genome.	Burkholderia phage BcepC6B	Burkholderia phage BcepC6B	NA	NA	NA	NA	Caudovirales	Podoviridae		Bppunalikevirus	Burkholderia phage BcepC6B	Bacteria	Burkholderia phage BcepC6B (AY605181)	0		dsDNA	Moved,	27	2011.010aB.A.v2.Caudovirales_genus-ren	http://ictvonline.org/taxonomyHistory.asp?taxnode_id=20140161	cluster_9	cluster_36	cluster_63	cluster_307	cluster_12	cluster_30	cluster_215
T632	T344	JQ809701	390098396	89	3f210f401293bbe64032d4746192aca9	63.9147	16219	1	d8ef49cfc168d70192dc70ce7c3a9910	51370	Mycobacterium phage Flux, complete genome.	Mycobacterium phage Flux	Mycobacterium phage Peaches	Mycobacterium smegmatis mc2 155	Mycobacterium smegmatis	Mycobacterium	Mycobacteriaceae	Caudovirales	Siphoviridae		L5likevirus	Mycobacterium phage peaches	Bacteria	Mycobacterium phage peaches (JQ809701)	0	GQ303263	dsDNA	New,	29	2013.016aB.A.v3.L5likevirus_62sp	http://ictvonline.org/taxonomyHistory.asp?taxnode_id=20140364	cluster_9	cluster_71	cluster_110	cluster_324	cluster_25	cluster_125	cluster_258
T633	T116	KC139519	451937967	71	a8c485ab69e05ef58b97f474ffdbd8e6	56.5561	18287	1	fe1034e668318cfe0c70b5b68d275077	59746	Salmonella phage FSL SP-030, complete genome.	Salmonella phage FSLSP030	Salmonella phage FSLSP030	Salmonella enterica	Salmonella enterica	Salmonella	Enterobacteriaceae	Caudovirales	Siphoviridae		Chilikevirus	Salmonella phage FSLSP030	Bacteria	Salmonella phage FSLSP030 (KC139519)	0	KC139519	dsDNA	New,	29	2013.039a-dB.A.v3.Chilikevirus	http://ictvonline.org/taxonomyHistory.asp?taxnode_id=20140512	cluster_9	cluster_37	cluster_64	cluster_308	cluster_5	cluster_50	cluster_304
T634	T287	LK392619	659665706	28	116d8c590cf3022eca593951f9f03485	38.5441	6039	1	1cf830f5e5daf0cc19f2e575b6221bce	19741	Streptococcus phage Cp-7, complete genome.	Streptococcus phage CP-7	Streptococcus phage Cp-1	Streptococcus pneumoniae	Streptococcus pneumoniae	Streptococcus	Streptococcaceae	Caudovirales	Podoviridae	Picovirinae	Unassigned	Streptococcus phage Cp-1	Bacteria	Streptococcus phage Cp-1 (LK392619)	0		dsDNA	Moved,	25	2008.011a-gB.v3.Picovirinae; 2008.061-062B.v2.Cp-1move	http://ictvonline.org/taxonomyHistory.asp?taxnode_id=20140157	cluster_3	cluster_56	cluster_66	cluster_309	cluster_29	cluster_11	cluster_127
T635	T85	EU816591	194153101	143	bf0b2a274e43ebf4eac11a03237f7d93	62.917	23241	1	fc5e9369209b4ab3e48b817e6315eefe	75811	Mycobacterium phage Kostya, complete genome.	Mycobacterium phage Kostya	Mycobacterium phage Kostya	NA	NA	NA	NA	Caudovirales	Siphoviridae		Cjwunalikevirus	Mycobacterium phage kostya	Bacteria	Mycobacterium phage kostya (EU816591)	0	EU816591	dsDNA	New,	29	2013.014a-dB.A.v3.Cjwunalikevirus	http://ictvonline.org/taxonomyHistory.asp?taxnode_id=20140317	cluster_9	cluster_75	cluster_65	cluster_310	cluster_25	cluster_120	cluster_461
T636	T102	AY848687	61394023	31	8bf30d6c816016b7c48ee463f455bfb0	48.1826	5021	1	17ec341f13416d37f7a4f671372074d6	14939	Enterobacteria phage PR5, complete genome.	Enterobacteria phage PR5	Enterobacteria phage PRD1	NA	NA	NA	NA	Unassigned	Tectiviridae		Tectivirus	Enterobacteria phage PRD1	Bacteria	Enterobacteria phage PRD1 (AY848687)	1		dsDNA	Renamed,	14	ICTV 6th Report	http://ictvonline.org/taxonomyHistory.asp?taxnode_id=20143676	cluster_3	cluster_47	cluster_79	cluster_335	cluster_29	cluster_129	cluster_471
T637	T128	FJ870916	269311719	33	2ab06e9a82cbd6de8c4ae9f151a21a26	38.9842	5848	1	1cd4cc3ff62ff8a9bab553e5cfc2c74d	17602	Sulfolobus spindle-shaped virus 7, complete genome.	Sulfolobus spindle-shaped virus 7	Sulfolobus spindle-shaped virus 7	Sulfolobus sp. G4T-1	NA	Sulfolobus	Sulfolobaceae	Unassigned	Fuselloviridae		Alphafusellovirus	Sulfolobus spindle-shaped virus 7	Archaea	Sulfolobus spindle-shaped virus 7 (FJ870916)	0		dsDNA	New,	27	2011.001a-fB.A.v3.Betafusellovirus	http://ictvonline.org/taxonomyHistory.asp?taxnode_id=20142067	cluster_4	cluster_58	cluster_92	cluster_311	cluster_21	cluster_72	cluster_21
T638	T459	KC661272	485726168	83	82e1a09043199d7f6d222ce1d668d6ec	64.198	15608	1	c99b3fcf6025bfed1716e946493b01e1	50891	Mycobacterium phage Methuselah, complete genome.	Mycobacterium phage Methuselah	Mycobacterium phage Bxz2	Mycobacterium smegmatis mc2 155	Mycobacterium smegmatis	Mycobacterium	Mycobacteriaceae	Caudovirales	Siphoviridae		L5likevirus	Mycobacterium phage Bxz2	Bacteria	Mycobacterium phage Bxz2 (KC661272)	0	AY129332	dsDNA	New,	29	2013.016aB.A.v3.L5likevirus_62sp	http://ictvonline.org/taxonomyHistory.asp?taxnode_id=20140358	cluster_9	cluster_71	cluster_110	cluster_375	cluster_25	cluster_125	cluster_454
T64	T166	Z47794	2288892	28	21a54dce596a1739fedba27f4511c23c	38.8306	5916	1	18d0be8030eba77e1752a7e2fb555c36	19343	Streptococcus phage Cp-1 DNA, complete genome.	Streptococcus phage Cp-1	Streptococcus phage Cp-1	NA	NA	NA	NA	Caudovirales	Podoviridae	Picovirinae	Unassigned	Streptococcus phage Cp-1	Bacteria	Streptococcus phage Cp-1 (Z47794)	0		dsDNA	Moved,	25	2008.011a-gB.v3.Picovirinae; 2008.061-062B.v2.Cp-1move	http://ictvonline.org/taxonomyHistory.asp?taxnode_id=20140157	cluster_3	cluster_56	cluster_66	cluster_312	cluster_29	cluster_11	cluster_46
T640	T131	NC021529	514050383	379	be8e1d9fa10e9b4df65d1ce4cc56a641	41.3263	72940	1	7d39a226dc14a5462394e2bac0656cd7	247489	Vibrio phage nt-1 genomic sequence.	Vibrio phage nt-1	Vibrio phage nt-1	Vibrio natriegens HER1138	Vibrio natriegens	Vibrio	Vibrionaceae	Caudovirales	Myoviridae	Tevenvirinae	Schizot4likevirus	Vibrio phage nt-1	Bacteria	Vibrio phage nt-1 (NC021529)	0		dsDNA	Moved,	26	2009.007a-rB.A.v3.Tevenvirinae	http://ictvonline.org/taxonomyHistory.asp?taxnode_id=20140040	cluster_8	cluster_74	cluster_67	cluster_313	cluster_19	cluster_23	cluster_116
T641	T148	AY251033	30025898	40	7002f17a74b117c75fd3326d1720bcbd	52.1056	9634	1	883111302f03b5d713597294ca667504	30728	Bacteriophage L-413C, complete genome.	Yersinia phage L-413C	Yersinia phage L-413C	NA	NA	NA	NA	Caudovirales	Myoviridae	Peduovirinae	P2likevirus	Yersinia phage L-413C	Bacteria	Yersinia phage L-413C (AY251033)	0		dsDNA	Moved,	27	2011.010aB.A.v2.Caudovirales_genus-ren	http://ictvonline.org/taxonomyHistory.asp?taxnode_id=20140024	cluster_5	cluster_61	cluster_68	cluster_314	cluster_26	cluster_126	cluster_36
T642	T476	L13696	289338	14	6b164953151c4cd8976645c202cf7055	31.9599	3273	1	3de6ea929ee72625c6e4861b402b59c3	11965	Bacteriophage L2 (from Mycoplasma), complete genome.	Acholeplasma phage L2	Acholeplasma phage L2	Mycoplasma sp.	NA	Mycoplasma	Mycoplasmataceae	Unassigned	Plasmaviridae		Plasmavirus	Acholeplasma phage L2	Bacteria	Acholeplasma phage L2 (L13696)	1		dsDNA	Renamed,	12	ICTV 5th Report	http://ictvonline.org/taxonomyHistory.asp?taxnode_id=20143046	cluster_7	cluster_38	cluster_69	cluster_315	cluster_31	cluster_42	cluster_264
T643	T194	AY587007	59897142	168	055aa8fb33dd2c7a2ddb597b2bf7025d	39.3258	33036	1	c3a085ad7868144ba984e025a1193c1f	121752	Bacteriophage T5 strain ATCC 11303-B5, complete genome.	Escherichia phage T5	Escherichia phage T5	NA	NA	NA	NA	Caudovirales	Siphoviridae		T5likevirus	Enterobacteria phage T5	Bacteria	Enterobacteria phage T5 (AY587007)	1		dsDNA	Moved,	27	2011.010aB.A.v2.Caudovirales_genus-ren	http://ictvonline.org/taxonomyHistory.asp?taxnode_id=20140217	cluster_8	cluster_39	cluster_70	cluster_316	cluster_19	cluster_100	cluster_195
T644	T689	FJ230960	209871149	204	57afcfc48991d7eabe5c013b615f6aed	39.9647	39568	1	6b17cc841e028fc88f2c284e9ce5fd43	132562	Bacillus phage SPO1, complete genome.	Bacillus phage SPO1	Bacillus phage SPO1	Bacillus subtilis	Bacillus subtilis	Bacillus	Bacillaceae	Caudovirales	Myoviridae	Spounavirinae	Spounalikevirus	Bacillus phage SPO1	Bacteria	Bacillus phage SPO1 (FJ230960)	1		dsDNA	Moved,	27	2011.010aB.A.v2.Caudovirales_genus-ren	http://ictvonline.org/taxonomyHistory.asp?taxnode_id=20140027	cluster_8	cluster_65	cluster_71	cluster_317	cluster_31	cluster_108	cluster_441
T645	T286	JN185608	339753735	94	e52247c96d15345bf601d2265938082e	66.617	18531	1	bd3a12cae2eae786b7f0ecfcdc29560d	59749	Mycobacterium phage JAWS, complete genome.	Mycobacterium phage jaws	Mycobacterium phage jaws	Mycobacterium smegmatis mc2 155	Mycobacterium smegmatis	Mycobacterium	Mycobacteriaceae	Caudovirales	Siphoviridae		Tm4likevirus	Mycobacterium phage jaws	Bacteria	Mycobacterium phage jaws (JN185608)	0	JN185608	dsDNA	New,	29	2013.022a-dB.A.v3.Tm4likevirus	http://ictvonline.org/taxonomyHistory.asp?taxnode_id=20140415	cluster_9	cluster_40	cluster_72	cluster_318	cluster_25	cluster_122	cluster_126
T646	T456	AF424781	18920487	53	c2044a7174487e210eddf7dbb5b50f91	34.4968	11629	1	53aec8f60275ebd3ff7011d7d85107cb	43604	Staphylococcus aureus phage phi 11, complete genome.	Staphylococcus phage 11	Staphylococcus phage 11	Staphylococcus aureus strain 8325	Staphylococcus aureus	Staphylococcus	Staphylococcaceae	Caudovirales	Siphoviridae		Phietalikevirus	Staphylococcus phage 11	Bacteria	Staphylococcus phage 11 (AF424781)	0	AF424781	dsDNA	New,	29	2013.042a-lB.A.v3.Siphoviridae_3gen	http://ictvonline.org/taxonomyHistory.asp?taxnode_id=20140525	cluster_9	cluster_68	cluster_96	cluster_319	cluster_31	cluster_109	cluster_250
T647	T3	JF704101	339755385	85	48bcf60716ed94b150bc050b358d64e5	64.0414	15495	1	5b0455186df17f26abe2313ebd9c06c9	50864	Mycobacterium phage Microwolf, complete sequence.	Mycobacterium phage Microwolf	Mycobacterium phage Microwolf	Mycobacterium smegmatis mc2 155	Mycobacterium smegmatis	Mycobacterium	Mycobacteriaceae	Caudovirales	Siphoviridae		L5likevirus	Mycobacterium phage microwolf	Bacteria	Mycobacterium phage microwolf (JF704101)	0	JF704101	dsDNA	New,	29	2013.016aB.A.v3.L5likevirus_62sp	http://ictvonline.org/taxonomyHistory.asp?taxnode_id=20140360	cluster_9	cluster_71	cluster_110	cluster_375	cluster_25	cluster_125	cluster_366
T648	T427	FN667788	294337971	194	b7f2ae41c325a2ae6b839b8b44abe6cf	27.3593	52020	1	ebb81e027753e8230fc9a4de0ca2ac95	177534	Campylobacter phage CP220, complete genome.	Campylobacter phage CP220	Campylobacter phage CP220	Campylobacter sp.	NA	Campylobacter	Campylobacteraceae	Caudovirales	Myoviridae	Eucampyvirinae	Cp220likevirus	Campylobacter phage CP220	Bacteria	Campylobacter phage CP220 (FN667788)	1	FN667788	dsDNA	New,	29	2013.004a-kB.A.v4.Eucampyvirinae	http://ictvonline.org/taxonomyHistory.asp?taxnode_id=20140116	cluster_8	cluster_41	cluster_73	cluster_320	cluster_31	cluster_32	cluster_224
T649	T309	AY576273	50059486	90	c6867ea20a9974b62b0123ac7c995f5a	62.122	20205	1	79ed656a868852191ba1dc8f5f1a7a09	63649	Bacteriophage Phi JL001, complete genome.	Phage phiJL001	Phage phiJL001	NA	NA	NA	NA	Caudovirales	Siphoviridae		Yualikevirus	Phage phiJl001	Bacteria	Phage phiJl001 (AY576273)	0		dsDNA	New,	27	2012.008a-dB.A.v3.Yualikevirus	http://ictvonline.org/taxonomyHistory.asp?taxnode_id=20140236	cluster_9	cluster_42	cluster_74	cluster_321	cluster_25	cluster_15	cluster_140
T65	T243	DQ831957	118566996	65	77e8990b5e848bcd1b2b0d02aa40d221	34.6753	13554	1	fbcfd82dceb6c78e48512bdb0c44c9c4	43420	Staphylococcus phage CNPH82, complete genome.	Staphylococcus phage CNPH82	Staphylococcus phage CNPH82	Staphylococcus epidermidis	Staphylococcus epidermidis	Staphylococcus	Staphylococcaceae	Caudovirales	Siphoviridae		Phietalikevirus	Staphylococcus phage Cnph82	Bacteria	Staphylococcus phage Cnph82 (DQ831957)	0	DQ831957	dsDNA	New,	29	2013.042a-lB.A.v3.Siphoviridae_3gen	http://ictvonline.org/taxonomyHistory.asp?taxnode_id=20140540	cluster_9	cluster_68	cluster_96	cluster_322	cluster_31	cluster_109	cluster_96
T650	T667	FJ236310	226823036	48	9c1986859d87980267d5c454023a9378	38.9857	10689	1	1e9ec22d81782eeca43ca059dd16ee22	34882	Streptococcus phage Abc2, complete genome.	Streptococcus phage Abc2	Streptococcus phage Abc2	Streptococcus thermophilus	Streptococcus thermophilus	Streptococcus	Streptococcaceae	Caudovirales	Siphoviridae		Sfi21dtunalikevirus	Streptococcus phage Abc2	Bacteria	Streptococcus phage Abc2 (FJ236310)	0	FJ236310	dsDNA	New,	29	2013.036a-dB.A.v3.Sfi21dtunalikevirus	http://ictvonline.org/taxonomyHistory.asp?taxnode_id=20140496	cluster_9	cluster_59	cluster_94	cluster_323	cluster_30	cluster_130	cluster_418
T651	T254	JN243856	342239749	87	a835de590c95242d63bc9d983a84957e	63.9055	16144	1	aa15bad31714121d9ce91d9ae62ffd2a	51368	Mycobacterium phage MeeZee, complete genome.	Mycobacterium phage MeeZee	Mycobacterium phage Peaches	Mycobacterium smegmatis mc2 155	Mycobacterium smegmatis	Mycobacterium	Mycobacteriaceae	Caudovirales	Siphoviridae		L5likevirus	Mycobacterium phage peaches	Bacteria	Mycobacterium phage peaches (JN243856)	0	GQ303263	dsDNA	New,	29	2013.016aB.A.v3.L5likevirus_62sp	http://ictvonline.org/taxonomyHistory.asp?taxnode_id=20140364	cluster_9	cluster_71	cluster_110	cluster_324	cluster_25	cluster_125	cluster_258
T652	T208	NC003438	19387568	9	5be9e49d6b552de05b01cb5659acf48d	32.0516	1447	1	b48bb89821ef6debb4ddda6e03e4c349	4421	Spiroplasma phage 4, complete genome.	Spiroplasma phage 4	Spiroplasma phage 4	Spiroplasma melliferum	Spiroplasma melliferum	Spiroplasma	Spiroplasmataceae	Unassigned	Microviridae	Gokushovirinae	Spiromicrovirus	Spiroplasma phage 4	Bacteria	Spiroplasma phage 4 (NC003438)	1		ssDNA	Moved,	25	2008.078-080B.v2.Gokushovirinae	http://ictvonline.org/taxonomyHistory.asp?taxnode_id=20142631	cluster_1	cluster_43	cluster_75	cluster_325	cluster_15	cluster_6	cluster_74
T654	T630	AY129334	29424918	90	ab1418a7b7e7a952515cbbcb6424a296	68.9567	21402	1	9f623a1a7a083195b99ddc209f84552f	67480	Mycobacteriophage Rosebush, complete genome.	Mycobacterium phage Rosebush	Mycobacterium phage Rosebush	NA	NA	NA	NA	Caudovirales	Siphoviridae		Pgonelikevirus	Mycobacterium phage rosebush	Bacteria	Mycobacterium phage rosebush (AY129334)	0	AY129334	dsDNA	New,	29	2013.020a-dB.A.v4.Pgonelikevirus	http://ictvonline.org/taxonomyHistory.asp?taxnode_id=20140399	cluster_9	cluster_67	cluster_106	cluster_326	cluster_25	cluster_113	cluster_386
T655	T515	NC001697	9628600	42	522acca434b0e15ca8339f47fe691ae9	40.0062	9932	1	53021414359fe705b51c74d188a9b76a	32355	Haemophilus phage HP1, complete genome.	Haemophilus phage HP1	Haemophilus phage HP1	Haemophilus influenzae	Haemophilus influenzae	Haemophilus	Pasteurellaceae	Caudovirales	Myoviridae	Peduovirinae	Hpunalikevirus	Haemophilus phage HP1	Bacteria	Haemophilus phage HP1 (NC001697)	1		dsDNA	Moved,	27	2011.010aB.A.v2.Caudovirales_genus-ren	http://ictvonline.org/taxonomyHistory.asp?taxnode_id=20140006	cluster_5	cluster_61	cluster_97	cluster_327	cluster_26	cluster_48	cluster_296
T656	T373	FJ483838	254547565	4	3c84fdc1b1361e1017718da9f6c27afd	46.036	1116	1	a4a38b34986a14d810951b3e7b91c81a	3393	Enterobacteria phage BZ13 strain T72, complete genome.	Enterobacteria phage BZ13	Enterobacteria phage BZ13	Escherichia coli	Escherichia coli	Escherichia	Enterobacteriaceae	Unassigned	Leviviridae		Levivirus	Enterobacteria phage BZ13	Bacteria	Enterobacteria phage BZ13 (FJ483838)	0		ssRNA(+)	Merged,	18	ICTV 7th Report	http://ictvonline.org/taxonomyHistory.asp?taxnode_id=20142523	cluster_7	cluster_73	cluster_112	cluster_384	cluster_22	cluster_39	cluster_246
T657	T588	EF057797	123203856	71	e18764efa18250140d43b2b597849683	56.9521	13769	1	35b21fd3b58c6f5de7ed5bcb7f44b6ca	38197	Vibrio phage VP882, complete genome.	Vibrio phage VP882	Vibrio phage VP882	Vibrio parahaemolyticus O3:K6	Vibrio parahaemolyticus	Vibrio	Vibrionaceae	Caudovirales	Myoviridae		Hapunalikevirus	Vibrio phage VP882	Bacteria	Vibrio phage VP882 (EF057797)	0		dsDNA	Moved,	27	2011.010aB.A.v2.Caudovirales_genus-ren	http://ictvonline.org/taxonomyHistory.asp?taxnode_id=20140076	cluster_5	cluster_44	cluster_76	cluster_328	cluster_9	cluster_62	cluster_349
T658	T187	AF125163	17865393	44	eb8c074239f58036bd59a72c63285f07	48.8975	10200	1	8b87fc7d5b967ae761270eecb978ce8b	33106	Bacteriophage K139, complete genome.	Vibrio phage K139	Vibrio phage K139	Vibrio cholerae O139	Vibrio cholerae	Vibrio	Vibrionaceae	Caudovirales	Myoviridae	Peduovirinae	Hpunalikevirus	Vibrio phage K139	Bacteria	Vibrio phage K139 (AF125163)	0		dsDNA	Moved,	27	2011.010aB.A.v2.Caudovirales_genus-ren	http://ictvonline.org/taxonomyHistory.asp?taxnode_id=20140009	cluster_5	cluster_61	cluster_97	cluster_364	cluster_26	cluster_110	cluster_445
T659	T156	JN192401	392494233	59	499f082ba97ff51e1a0dbaca8cad5e13	34.7554	12996	1	6bcd0a79c739a496fef52c1ea2b12b97	42123	Staphylococcus phage vB_SepiS-phiIPLA7, complete genome.	Staphylococcus phage Ipla7	Staphylococcus phage Ipla7	Staphylococcus epidermidis	Staphylococcus epidermidis	Staphylococcus	Staphylococcaceae	Caudovirales	Siphoviridae		Phietalikevirus	Staphylococcus phage Ipla7	Bacteria	Staphylococcus phage Ipla7 (JN192401)	0	JN192401	dsDNA	New,	29	2013.042a-lB.A.v3.Siphoviridae_3gen	http://ictvonline.org/taxonomyHistory.asp?taxnode_id=20140554	cluster_9	cluster_68	cluster_96	cluster_329	cluster_31	cluster_109	cluster_40
T660	T253	NC001954	9630747	10	d24b3ca58871091b3ebf432bdc9e2cc7	43.7071	2259	1	7b3e3cf19667a05dcfc68bbbe85e8a12	8454	Enterobacteria phage If1, complete genome.	Enterobacteria phage If1	Enterobacteria phage If1	Escherichia coli	Escherichia coli	Escherichia	Enterobacteriaceae	Unassigned	Inoviridae		Inovirus	Enterobacteria phage If1	Bacteria	Enterobacteria phage If1 (NC001954)	0		ssDNA	New,	12	ICTV 5th Report	http://ictvonline.org/taxonomyHistory.asp?taxnode_id=20142463	cluster_2	cluster_55	cluster_89	cluster_330	cluster_30	cluster_123	cluster_103
T661	T306	AY266303	33414610	352	dd40eb01a7050ea1b5705166d311b1f6	42.7789	72538	1	3300d9c3ead8c854acd8d48b41d49e93	233234	Bacteriophage Aeh1, complete genome.	Aeromonas phage Aeh1	Aeromonas phage Aeh1	Aeromonas hydrophila	Aeromonas hydrophila	Aeromonas	Aeromonadaceae	Caudovirales	Myoviridae	Tevenvirinae	Unassigned	Aeromonas phage Aeh1	Bacteria	Aeromonas phage Aeh1 (AY266303)	0		dsDNA	Moved,	26	2009.007a-rB.A.v3.Tevenvirinae	http://ictvonline.org/taxonomyHistory.asp?taxnode_id=20140059	cluster_8	cluster_74	cluster_113	cluster_331	cluster_19	cluster_13	cluster_138
T662	T87	KF148055	520728201	69	5165116d2e0df60bd6ab4365afaeac4e	49.9712	13504	1	b532117fa1a31cf10a25b96509eb3750	43447	Salmonella phage Jersey, complete genome.	Salmonella phage Jersey	Salmonella phage Jersey	NA	NA	NA	NA	Caudovirales	Siphoviridae		Jerseylikevirus	Salmonella phage jersey	Bacteria	Salmonella phage jersey (KF148055)	1	KF148055	dsDNA	New,	29	2013.030a-dB.A.v3.Jerseylikevirus	http://ictvonline.org/taxonomyHistory.asp?taxnode_id=20140456	cluster_9	cluster_51	cluster_84	cluster_332	cluster_24	cluster_121	cluster_462
T663	T201	AY394005	37595163	55	b9fc2648a4c3ffb10aa9c852a0f5e028	64.3402	11811	1	bf42e0badeab06a860f094c2c70369e5	37611	Bacteriophage D3112, complete genome.	Pseudomonas phage D3112	Pseudomonas phage D3112	Pseudomonas aeruginosa PAS429	Pseudomonas aeruginosa	Pseudomonas	Pseudomonadaceae	Caudovirales	Siphoviridae		D3112likevirus	Pseudomonas phage D3112	Bacteria	Pseudomonas phage D3112 (AY394005)	1	AY394005	dsDNA	New,	29	2012.003a-dB.A.v3.D3112likevirus	http://ictvonline.org/taxonomyHistory.asp?taxnode_id=20140243	cluster_9	cluster_45	cluster_77	cluster_333	cluster_25	cluster_105	cluster_69
T664	T399	AP008986	84570702	62	bdc8680d95e06a73e49be6349db53c03	60.8855	13949	1	d19384cf92a3c456a7c721bf93748307	46643	Xanthomonas oryzae phage OP2 DNA, complete genome.	Xanthomonas phage OP2	Xanthomonas phage OP2	NA	NA	NA	NA	Caudovirales	Myoviridae		Bcep78likevirus	Xanthomonas phage OP2	Bacteria	Xanthomonas phage OP2 (AP008986)	0		dsDNA	Moved,	27	2011.010aB.A.v2.Caudovirales_genus-ren	http://ictvonline.org/taxonomyHistory.asp?taxnode_id=20140066	cluster_9	cluster_46	cluster_78	cluster_334	cluster_25	cluster_35	cluster_203
T665	T179	AY848689	61394096	31	41a94b582b56da659ff34c8657b954f1	48.1008	5013	1	6cbbdcc447380fe5a64ec6c31b5fcb60	14927	Enterobacteria phage PRD1, complete genome.	Enterobacteria phage PRD1	Enterobacteria phage PRD1	NA	NA	NA	NA	Unassigned	Tectiviridae		Tectivirus	Enterobacteria phage PRD1	Bacteria	Enterobacteria phage PRD1 (AY848689)	1		dsDNA	Renamed,	14	ICTV 6th Report	http://ictvonline.org/taxonomyHistory.asp?taxnode_id=20143676	cluster_3	cluster_47	cluster_79	cluster_335	cluster_29	cluster_129	cluster_471
T666	T439	FM887021	218379069	92	a6656bb8fbf9d4557151f1ea53bc18a1	55.5822	20344	1	bbbb81a587f5cc02a9c474fc3092e39e	66390	Pseudomonas phage SN, complete genome.	Pseudomonas phage SN	Pseudomonas phage SN	Pseudomonas aeruginosa	Pseudomonas aeruginosa	Pseudomonas	Pseudomonadaceae	Caudovirales	Myoviridae		Pbunalikevirus	Pseudomonas phage SN	Bacteria	Pseudomonas phage SN (FM887021)	0		dsDNA	Moved,	27	2011.010aB.A.v2.Caudovirales_genus-ren	http://ictvonline.org/taxonomyHistory.asp?taxnode_id=20140088	cluster_9	cluster_48	cluster_80	cluster_336	cluster_18	cluster_101	cluster_235
T667	T28	AY954969	62086039	214	566d69d063546a57c179f1a35b0e98ea	30.3882	41237	1	41907bcf59bb16ac48078fd652ab9b0e	138715	Bacteriophage G1, complete genome.	Staphylococcus phage G1	Staphylococcus phage G1	NA	NA	NA	NA	Caudovirales	Myoviridae	Spounavirinae	Twortlikevirus	Staphylococcus phage G1	Bacteria	Staphylococcus phage G1 (AY954969)	0		dsDNA	New,	26	2009.009a-pB.A.v3.Spounavirinae	http://ictvonline.org/taxonomyHistory.asp?taxnode_id=20140031	cluster_8	cluster_65	cluster_103	cluster_372	cluster_31	cluster_131	cluster_473
T668	T620	DQ530360	104641716	66	25ab1cfa922e5dfc0fba84151657e989	34.5857	13547	1	d97e553a3e075dce19048815bcdf830a	43145	Staphylococcus aureus phage phiNM2, complete genome.	Staphylococcus phage phinm2	Staphylococcus phage phinm2	NA	NA	NA	NA	Caudovirales	Siphoviridae		Phietalikevirus	Staphylococcus phage phinm2	Bacteria	Staphylococcus phage phinm2 (DQ530360)	0	DQ530360	dsDNA	New,	29	2013.042a-lB.A.v3.Siphoviridae_3gen	http://ictvonline.org/taxonomyHistory.asp?taxnode_id=20140555	cluster_9	cluster_68	cluster_96	cluster_337	cluster_31	cluster_109	cluster_377
T669	T366	DQ674738	158514947	45	ef6b4f13f44cd5d0365a84ad4dde0d57	61.7449	10386	1	79694f95332376a009166066c746c25d	33985	Aeromonas phage phiO18P, complete genome.	Aeromonas phage phiO18P	Aeromonas phage phiO18P	Aeromonas media	Aeromonas media	Aeromonas	Aeromonadaceae	Caudovirales	Myoviridae	Peduovirinae	Hpunalikevirus	Aeromonas phage phiO18P	Bacteria	Aeromonas phage phiO18P (DQ674738)	0		dsDNA	Moved,	27	2011.010aB.A.v2.Caudovirales_genus-ren	http://ictvonline.org/taxonomyHistory.asp?taxnode_id=20140005	cluster_5	cluster_61	cluster_97	cluster_338	cluster_26	cluster_24	cluster_178
T67	T670	GU477322	302749846	63	62f777ace8e60149c8be3e7eece19d41	34.0161	12606	1	759a87214f3f0648ffbf2e29fc62df8d	41207	Staphylococcus phage SAP-26, complete genome.	Staphylococcus phage Sap26	Staphylococcus phage Sap26	Staphylococcus aureus	Staphylococcus aureus	Staphylococcus	Staphylococcaceae	Caudovirales	Siphoviridae		Phietalikevirus	Staphylococcus phage Sap26	Bacteria	Staphylococcus phage Sap26 (GU477322)	0	GU477322	dsDNA	New,	29	2013.042a-lB.A.v3.Siphoviridae_3gen	http://ictvonline.org/taxonomyHistory.asp?taxnode_id=20140549	cluster_9	cluster_68	cluster_96	cluster_339	cluster_31	cluster_109	cluster_422
T670	T15	FJ483841	254547580	4	d0ff762de8743e2183ba166be769cffc	46.9794	1472	1	21e36977d69e9596077c1c5b9dad3db8	4221	Enterobacteria phage Qbeta strain HL4-9, complete genome.	Enterobacteria phage Qbeta	Enterobacteria phage Qbeta	Escherichia coli	Escherichia coli	Escherichia	Enterobacteriaceae	Unassigned	Leviviridae		Allolevivirus	Enterobacteria phage Qbeta	Bacteria	Enterobacteria phage Qbeta (FJ483841)	1		ssRNA(+)	Merged,Assigned as Type Species,	18	ICTV 7th Report	http://ictvonline.org/taxonomyHistory.asp?taxnode_id=20142521	cluster_7	cluster_73	cluster_112	cluster_370	cluster_22	cluster_117	cluster_458
T671	T420	JN698993	354996078	128	6b1963b1937d628c23cb07b5a0315a5a	65.4981	22681	1	46a0d6e034a2816812a05e98821f81a5	71341	Mycobacterium phage Firecracker, complete genome.	Mycobacterium phage Firecracker	Mycobacterium phage Firecracker	Mycobacterium smegmatis mc2 155	Mycobacterium smegmatis	Mycobacterium	Mycobacteriaceae	Caudovirales	Siphoviridae		Corndoglikevirus	Mycobacterium phage firecracker	Bacteria	Mycobacterium phage firecracker (JN698993)	0	JN698993	dsDNA	New,	29	2012.002a-dB.A.v3.Corndoglikevirus	http://ictvonline.org/taxonomyHistory.asp?taxnode_id=20140241	cluster_9	cluster_75	cluster_81	cluster_340	cluster_25	cluster_60	cluster_221
T672	T560	AB231700	117165783	184	d61cb829a553d8e7d9b11129fe6a04fb	45.953	50219	1	15936fecdf59e5634b6788bca00387de	162109	Microcystis phage Ma-LMM01 DNA, complete genome.	Microcystis aeruginosa phage Ma-LMM01	Microcystis aeruginosa phage Ma-LMM01	NA	NA	NA	NA	Caudovirales	Myoviridae		Unassigned	Microcystis aeruginosa phage Ma-LMM01	Bacteria	Microcystis aeruginosa phage Ma-LMM01 (AB231700)	0		dsDNA	New,	25	2009.008a,bB.v1.Myoviridae-Sp	http://ictvonline.org/taxonomyHistory.asp?taxnode_id=20140105	cluster_8	cluster_49	cluster_82	cluster_341	cluster_7	cluster_54	cluster_328
T673	T491	AP001553	8918415	66	fc28ea5fcd70dc6bc62990a7b64efaf3	35.4309	13425	1	ed0d28ac8737a4f4429407de0e38f90f	43081	Staphylococcus phage phiETA DNA, complete genome.	Staphylococcus phage phiETA	Staphylococcus phage phiETA	Staphylococcus aureus E-1	Staphylococcus aureus	Staphylococcus	Staphylococcaceae	Caudovirales	Siphoviridae		Phietalikevirus	Staphylococcus phage Phieta	Bacteria	Staphylococcus phage Phieta (AP001553)	1	AP001553	dsDNA	New,	29	2013.042a-lB.A.v3.Siphoviridae_3gen	http://ictvonline.org/taxonomyHistory.asp?taxnode_id=20140543	cluster_9	cluster_68	cluster_96	cluster_342	cluster_31	cluster_109	cluster_274
T674	T305	J02448	166201	10	8386f12108c3662dcf1969e9f717c0a0	40.9396	2056	1	25f88fdb1ba6b11d01b958f2206a4b0a	6407	Bacteriophage f1, complete genome.	Enterobacteria phage f1	Enterobacteria phage f1	NA	NA	NA	NA	Unassigned	Inoviridae		Inovirus	Enterobacteria phage f1	Bacteria	Enterobacteria phage f1 (J02448)	0		ssDNA	New,	23	ICTV 8th Report	http://ictvonline.org/taxonomyHistory.asp?taxnode_id=20142459	cluster_2	cluster_55	cluster_89	cluster_351	cluster_30	cluster_123	cluster_464
T675	T541	JF704107	340396700	82	2596adfed195121d947420a25397e88c	60.9543	15414	1	16758949b25a0330a9edbe1bb298765a	51578	Mycobacterium phage George, complete sequence.	Mycobacterium phage George	Mycobacterium phage George	Mycobacterium smegmatis mc2 155	Mycobacterium smegmatis	Mycobacterium	Mycobacteriaceae	Caudovirales	Siphoviridae		L5likevirus	Mycobacterium phage george	Bacteria	Mycobacterium phage george (JF704107)	0	JF704107	dsDNA	New,	29	2013.016aB.A.v3.L5likevirus_62sp	http://ictvonline.org/taxonomyHistory.asp?taxnode_id=20140369	cluster_9	cluster_71	cluster_110	cluster_343	cluster_25	cluster_125	cluster_316
T676	T300	AY954955	62086025	79	46bc87d6fee687efb853eeaa2c5bf2f0	33.7302	14688	1	d596202fa82a0dcd6c80dcd436b8400a	45861	Bacteriophage 42e, complete genome.	Staphylococcus phage 42E	Staphylococcus phage 42E	NA	NA	NA	NA	Caudovirales	Siphoviridae		3alikevirus	Staphylococcus phage 42e	Bacteria	Staphylococcus phage 42e (AY954955)	0	AY954955	dsDNA	New,	29	2013.042a-lB.A.v3.Siphoviridae_3gen	http://ictvonline.org/taxonomyHistory.asp?taxnode_id=20140515	cluster_9	cluster_68	cluster_107	cluster_344	cluster_31	cluster_96	cluster_135
T677	T374	JN672684	351162320	83	b6cc3d95494215dd94d7b52102f93297	47.9018	15827	1	1eb5c18fe698640905aca5d234ed43cd	51543	Enterobacteria phage F20, partial genome.	Enterobacter phage F20	Enterobacter phage F20	Enterobacter aerogenes	Enterobacter aerogenes	Enterobacter	Enterobacteriaceae	Caudovirales	Siphoviridae		Tunalikevirus	Enterobacter phage F20	Bacteria	Enterobacter phage F20 (JN672684)	0		dsDNA	New,	27	2012.004a,bB.A.v3.Tunalikevirus_8sp	http://ictvonline.org/taxonomyHistory.asp?taxnode_id=20140227	cluster_9	cluster_50	cluster_83	cluster_345	cluster_24	cluster_92	cluster_186
T679	T621	AY730274	344222628	58	8b7d97e98b021fa192bb48e23f7b9937	50.0797	11338	1	c3021ad42e8f06649d68b3c4339cca44	40793	Salmonella phage SS3e, complete genome.	Salmonella phage SS3e	Salmonella phage SS3e	Salmonella enterica subsp. enterica serovar Typhimurium	Salmonella enterica	Salmonella	Enterobacteriaceae	Caudovirales	Siphoviridae		Jerseylikevirus	Salmonella phage SS3e	Bacteria	Salmonella phage SS3e (AY730274)	0	AY730274	dsDNA	New,	29	2013.030a-dB.A.v3.Jerseylikevirus	http://ictvonline.org/taxonomyHistory.asp?taxnode_id=20140461	cluster_9	cluster_51	cluster_84	cluster_346	cluster_24	cluster_121	cluster_378
T680	T461	AB012573	3702698	7	f1d20f5906aa8b9fd43cbc9a7caf313e	45.6623	1652	1	bbb39e169b9d873a6811dfa9f6e33369	7965	Vibrio phage Vf33 DNA, complete genome.	Vibrio phage Vf33	Vibrio phage Vf33	Vibrio parahaemolyticus	Vibrio parahaemolyticus	Vibrio	Vibrionaceae	Unassigned	Inoviridae		Inovirus	Vibrio phage Vf33	Bacteria	Vibrio phage Vf33 (AB012573)	0		ssDNA	New,	12	ICTV 5th Report	http://ictvonline.org/taxonomyHistory.asp?taxnode_id=20142481	cluster_2	cluster_52	cluster_85	cluster_347	cluster_16	cluster_55	cluster_253
T681	T67	AB243556	119225778	59	368a51e0a037b6416831b49a9b41bc45	33.4686	13120	1	4712788fac99a9831de0393d1e8d59d6	44857	Staphylococcus phage phiPVL108 DNA, complete genome.	Staphylococcus phage Pvl108	Staphylococcus phage Pvl108	NA	NA	NA	NA	Caudovirales	Siphoviridae		77likevirus	Staphylococcus phage Pvl108	Bacteria	Staphylococcus phage Pvl108 (AB243556)	0	AB243556	dsDNA	New,	29	2013.042a-lB.A.v3.Siphoviridae_3gen	http://ictvonline.org/taxonomyHistory.asp?taxnode_id=20140523	cluster_9	cluster_68	cluster_86	cluster_348	cluster_31	cluster_95	cluster_421
T682	T402	AJ567472	37719005	40	b7ab69aef58f85681db06b700002cdf7	36.94	6405	1	df511b5fb23fd5faf6583d3d260155ce	20869	Acidianus filamentus virus 1 complete genome.	Acidianus filamentous virus 1	Acidianus filamentous virus 1	Acidianus hospitalis	NA	Acidianus	Sulfolobaceae	Ligamenvirales	Lipothrixviridae		Gammalipothrixvirus	Acidianus filamentous virus 1	Archaea	Acidianus filamentous virus 1 (AJ567472)	1		dsDNA	Moved,	27	2011.008a-cB.A.v2.Ligamenvirales	http://ictvonline.org/taxonomyHistory.asp?taxnode_id=20140706	cluster_4	cluster_53	cluster_87	cluster_349	cluster_21	cluster_28	cluster_207
T683	T252	AY236756	37930102	46	316635a6fd235153f2757ce7aa0426bc	39.3549	10472	1	c6102e9f5a77ba7016fb96dfb6968123	36674	Lactobacillus plantarum bacteriophage phiJL-1, complete genome.	Lactobacillus phage phijl1	Lactobacillus phage phijl1	NA	NA	NA	NA	Caudovirales	Siphoviridae		Phijlunalikevirus	Lactobacillus phage phijl1	Bacteria	Lactobacillus phage phijl1 (AY236756)	1	AY236756	dsDNA	New,	29	2013.010a-dB.A.v3.Phijlunalikevirus	http://ictvonline.org/taxonomyHistory.asp?taxnode_id=20140294	cluster_9	cluster_54	cluster_88	cluster_350	cluster_31	cluster_25	cluster_102
T684	T669	GQ153916	262064141	10	bb21ec5c4204a7a45e46516502700a32	40.3627	1924	1	07f86b12bb608ec7703e3cf006352e88	6407	Mutant Enterobacteria phage f1 isolate F1_1, complete genome.	Enterobacteria phage f1	Enterobacteria phage f1	NA	NA	NA	NA	Unassigned	Inoviridae		Inovirus	Enterobacteria phage f1	Bacteria	Enterobacteria phage f1 (GQ153916)	0		ssDNA	New,	23	ICTV 8th Report	http://ictvonline.org/taxonomyHistory.asp?taxnode_id=20142459	cluster_2	cluster_55	cluster_89	cluster_351	cluster_30	cluster_123	cluster_420
T685	T73	JN698992	354995975	102	eae1d6b8c5a298afaa4fc55b3cae5dd9	67.4859	21783	1	286eb179ef93027e1b58e228c8b5ad2f	67949	Mycobacterium phage Gadjet, complete genome.	Mycobacterium phage Gadjet	Mycobacterium phage Gadjet	Mycobacterium smegmatis mc2 155	Mycobacterium smegmatis	Mycobacterium	Mycobacteriaceae	Caudovirales	Siphoviridae		Pgonelikevirus	Mycobacterium phage gadjet	Bacteria	Mycobacterium phage gadjet (JN698992)	0	JN698992	dsDNA	New,	29	2013.020a-dB.A.v4.Pgonelikevirus	http://ictvonline.org/taxonomyHistory.asp?taxnode_id=20140401	cluster_9	cluster_67	cluster_106	cluster_356	cluster_25	cluster_113	cluster_451
T687	T577	JX080302	594134985	233	d5b6553ddf71b44702bd4362d8adf04a	30.4051	43904	1	ae5d51e824c5411e3656130c1d3ac9ed	148564	Staphylococcus phage 676Z, complete genome.	Staphylococcus phage 676Z	Staphylococcus phage G1	Staphylococcus aureus strain Z11778	Staphylococcus aureus	Staphylococcus	Staphylococcaceae	Caudovirales	Myoviridae	Spounavirinae	Twortlikevirus	Staphylococcus phage G1	Bacteria	Staphylococcus phage G1 (JX080302)	0		dsDNA	New,	26	2009.009a-pB.A.v3.Spounavirinae	http://ictvonline.org/taxonomyHistory.asp?taxnode_id=20140031	cluster_8	cluster_65	cluster_103	cluster_372	cluster_31	cluster_131	cluster_352
T688	T425	JN116827	359472259	66	8b6999008b02d9f343861f03b514f300	58.5712	13856	1	8ac0371e47695d7605fc1b3a6497e6c8	46586	Rhodococcus phage RER2, complete genome.	Rhodococcus phage RER2	Rhodococcus phage RER2	Rhodococcus erythropolis	Rhodococcus erythropolis	Rhodococcus	Nocardiaceae	Caudovirales	Siphoviridae		L5likevirus	Rhodococcus phage RER2	Bacteria	Rhodococcus phage RER2 (JN116827)	0	JN116827	dsDNA	New,	29	2013.016aB.A.v3.L5likevirus_62sp	http://ictvonline.org/taxonomyHistory.asp?taxnode_id=20140381	cluster_9	cluster_71	cluster_110	cluster_352	cluster_25	cluster_125	cluster_222
T689	T317	DQ123818	150248510	22	e27416a41bdbc07ce7108dc90d452ab4	49.5021	5461	1	b1e0d6b864c8b717ceb1faf803214cad	17171	Actinomyces phage Av-1, complete genome.	Actinomyces phage Av-1	Actinomyces phage Av-1	Actinomyces naeslundii	Actinomyces naeslundii	Actinomyces	Actinomycetaceae	Caudovirales	Podoviridae	Picovirinae	Unassigned	Actinomyces phage Av-1	Bacteria	Actinomyces phage Av-1 (DQ123818)	0		dsDNA	New,	25	2008.011a-gB.v3.Picovirinae	http://ictvonline.org/taxonomyHistory.asp?taxnode_id=20140155	cluster_3	cluster_56	cluster_90	cluster_353	cluster_29	cluster_17	cluster_145
T69	T221	JQ740787	380852248	59	33ea5944fbdf7cc03697da718d8684d1	34.1118	9568	1	7af7a94ec635b0cf55b004430d1dd1d9	32414	Lactococcus Phage ASCC191, complete genome.	Lactococcus Phage ASCC191	Lactococcus Phage ASCC191	Lactococcus lactis	Lactococcus lactis	Lactococcus	Streptococcaceae	Caudovirales	Siphoviridae		Skunalikevirus	Lactococcus phage Ascc191	Bacteria	Lactococcus phage Ascc191 (JQ740787)	0	JQ740813	dsDNA	New,	29	2013.035a-dB.A.v3.Skunalikevirus	http://ictvonline.org/taxonomyHistory.asp?taxnode_id=20140488	cluster_9	cluster_72	cluster_101	cluster_354	cluster_31	cluster_84	cluster_82
T690	T498	EF537008	146230032	41	65df72bafe25479b2e6c0815d947a9f9	46.4797	13245	1	2d6c3ef16186961a69b8b6e5a1dd27bb	43249	Phormidium phage Pf-WMP3, complete genome.	Phormidium phage Pf-WMP3	Phormidium phage Pf-WMP3	Phormidium foveolarum	NA	Phormidium	NA	Caudovirales	Podoviridae		Unassigned	Phormidium phage Pf-WMP3	Bacteria	Phormidium phage Pf-WMP3 (EF537008)	0		dsDNA	New,	25	2008.059B.v2.PfWMP3-Sp	http://ictvonline.org/taxonomyHistory.asp?taxnode_id=20140180	cluster_9	cluster_57	cluster_91	cluster_355	cluster_3	cluster_45	cluster_279
T692	T169	JN699003	354997179	105	c33f2528a444b67ada93b768486bc59a	67.5258	22243	1	2acef1bf821db31de28ce6348669f57c	69409	Mycobacterium phage Athena, complete genome.	Mycobacterium phage Athena	Mycobacterium phage Athena	Mycobacterium smegmatis mc2 155	Mycobacterium smegmatis	Mycobacterium	Mycobacteriaceae	Caudovirales	Siphoviridae		Pgonelikevirus	Mycobacterium phage athena	Bacteria	Mycobacterium phage athena (JN699003)	0	JN699003	dsDNA	New,	29	2013.020a-dB.A.v4.Pgonelikevirus	http://ictvonline.org/taxonomyHistory.asp?taxnode_id=20140402	cluster_9	cluster_67	cluster_106	cluster_356	cluster_25	cluster_113	cluster_49
T693	T485	FJ870915	269311685	33	33d8754ab1b6fac65395329ea4264cea	38.1918	5033	1	c141fe6a6d6a6947d810f0684120c35e	15684	Sulfolobus spindle-shaped virus 6, complete genome.	Sulfolobus spindle-shaped virus 6	Sulfolobus spindle-shaped virus 6	Sulfolobus sp. G4ST-T-11	NA	Sulfolobus	Sulfolobaceae	Unassigned	Fuselloviridae		Betafusellovirus	Sulfolobus spindle-shaped virus 6	Archaea	Sulfolobus spindle-shaped virus 6 (FJ870915)	1		dsDNA	New,Assigned as Type Species,	27	2011.001a-fB.A.v3.Betafusellovirus	http://ictvonline.org/taxonomyHistory.asp?taxnode_id=20142072	cluster_4	cluster_58	cluster_92	cluster_357	cluster_21	cluster_72	cluster_269
T694	T68	NC000871	9632893	45	9c7de29a49b181385383014ebb8d3c52	38.274	11233	1	c0314423468b08a3d1b3731244a4697d	37370	Streptococcus phage Sfi19, complete genome.	Streptococcus phage Sfi19	Streptococcus phage Sfi19	Streptococcus thermophilus	Streptococcus thermophilus	Streptococcus	Streptococcaceae	Caudovirales	Siphoviridae		Sfi21dtunalikevirus	Streptococcus phage Sfi19	Bacteria	Streptococcus phage Sfi19 (NC000871)	0	AF115102	dsDNA	New,	29	2013.036a-dB.A.v3.Sfi21dtunalikevirus	http://ictvonline.org/taxonomyHistory.asp?taxnode_id=20140494	cluster_9	cluster_59	cluster_94	cluster_358	cluster_30	cluster_130	cluster_432
T696	T532	FJ194439	211997226	47	7edc2031779e3a28ec452e7d2bcb2dc9	48.6421	12360	1	87bacbc0945c3ef5afbbbd0828dc491b	39472	Kluyvera phage Kvp1, complete sequence.	Kluyvera phage Kvp1	Kluyvera phage Kvp1	NA	NA	NA	NA	Caudovirales	Podoviridae	Autographivirinae	T7likevirus	Kluyvera phage Kvp1	Bacteria	Kluyvera phage Kvp1 (FJ194439)	0		dsDNA	Moved,	27	2011.010aB.A.v2.Caudovirales_genus-ren	http://ictvonline.org/taxonomyHistory.asp?taxnode_id=20140139	cluster_9	cluster_70	cluster_93	cluster_359	cluster_20	cluster_67	cluster_312
T697	T229	EU744250	190610407	88	90429c13e0588ebe9fac40c6debd489f	63.2629	16304	1	2f96fd175675f83984946bcefb7c732e	52892	Mycobacterium phage Pukovnik, complete genome.	Mycobacterium phage Pukovnik	Mycobacterium phage Pukovnik	NA	NA	NA	NA	Caudovirales	Siphoviridae		L5likevirus	Mycobacterium phage pukovnik	Bacteria	Mycobacterium phage pukovnik (EU744250)	0	EU744250	dsDNA	New,	29	2013.016aB.A.v3.L5likevirus_62sp	http://ictvonline.org/taxonomyHistory.asp?taxnode_id=20140328	cluster_9	cluster_71	cluster_110	cluster_360	cluster_25	cluster_125	cluster_87
T698	T98	NC002185	9634626	46	78addbb0327f0a1d8d1d3b02dde9e1b5	38.7272	11020	1	56ecad1d7fba3828a9ec61434b97004c	35466	Streptococcus phage 7201, complete genome.	Streptococcus phage 7201	Streptococcus phage 7201	Streptococcus thermophilus	Streptococcus thermophilus	Streptococcus	Streptococcaceae	Caudovirales	Siphoviridae		Sfi21dtunalikevirus	Streptococcus phage 7201	Bacteria	Streptococcus phage 7201 (NC002185)	0	AF145054	dsDNA	New,	29	2013.036a-dB.A.v3.Sfi21dtunalikevirus	http://ictvonline.org/taxonomyHistory.asp?taxnode_id=20140497	cluster_9	cluster_59	cluster_94	cluster_361	cluster_30	cluster_130	cluster_472
T699	T525	KF766114	564271238	233	92bd07e4ecb2b4ee757a48de4c0be0de	30.3856	43760	1	9320339779da5832b39241a280b0a962	148317	Staphylococcus phage K, complete genome.	Staphylococcus phage K	Staphylococcus phage K	Staphylococcus aureus	Staphylococcus aureus	Staphylococcus	Staphylococcaceae	Caudovirales	Myoviridae	Spounavirinae	Twortlikevirus	Staphylococcus phage K	Bacteria	Staphylococcus phage K (KF766114)	0		dsDNA	New,	26	2009.009a-pB.A.v3.Spounavirinae	http://ictvonline.org/taxonomyHistory.asp?taxnode_id=20140032	cluster_8	cluster_65	cluster_103	cluster_372	cluster_31	cluster_131	cluster_305
T70	T600	AF399011	18996465	369	094b3a87d267ea5052375673e51720aa	36.8332	85117	1	43e6b2c09d9b6a3e2149228f8fa0be89	280334	Pseudomonas phage phiKZ, complete genome.	Pseudomonas phage phiKZ	Pseudomonas phage phiKZ	NA	NA	NA	NA	Caudovirales	Myoviridae		Phikzlikevirus	Pseudomonas phage phiKZ	Bacteria	Pseudomonas phage phiKZ (AF399011)	1		dsDNA	Moved,	27	2011.010aB.A.v2.Caudovirales_genus-ren	http://ictvonline.org/taxonomyHistory.asp?taxnode_id=20140098	cluster_8	cluster_60	cluster_95	cluster_362	cluster_10	cluster_64	cluster_359
T71	T553	AY954964	62086034	75	51e9d5d79d9ed17c5b7bce563faf3b68	35.3745	13864	1	c623cdb8a77016724a888457810132c5	42802	Bacteriophage 29, complete genome.	Staphylococcus phage 29	Staphylococcus phage 29	NA	NA	NA	NA	Caudovirales	Siphoviridae		Phietalikevirus	Staphylococcus phage 29	Bacteria	Staphylococcus phage 29 (AY954964)	0	AY954964	dsDNA	New,	29	2013.042a-lB.A.v3.Siphoviridae_3gen	http://ictvonline.org/taxonomyHistory.asp?taxnode_id=20140527	cluster_9	cluster_68	cluster_96	cluster_363	cluster_31	cluster_109	cluster_322
T72	T157	NC010275	165970234	45	de0cf3e93f27ded8cc36777173db2df7	48.8924	10268	1	62d89096bf7f020adcdb82f976edc3ec	33134	Vibrio phage kappa, complete genome.	Vibrio phage kappa	Vibrio phage kappa	Vibrio cholerae	Vibrio cholerae	Vibrio	Vibrionaceae	Caudovirales	Myoviridae	Peduovirinae	Hpunalikevirus	Vibrio phage Kappa	Bacteria	Vibrio phage Kappa (NC010275)	0		dsDNA	Moved,	27	2011.010aB.A.v2.Caudovirales_genus-ren	http://ictvonline.org/taxonomyHistory.asp?taxnode_id=20140010	cluster_5	cluster_61	cluster_97	cluster_364	cluster_26	cluster_110	cluster_445
T74	T576	AY453853	38505382	83	02b8be4dd9331456daf1435887479b3c	60.6835	17246	1	fcac53e36945e74dc9f872ae8f37a71d	54865	Bacteriophage phi1026b, complete genome.	Burkholderia phage phi1026b	Burkholderia phage phi1026b	Burkholderia pseudomallei 1026b	Burkholderia pseudomallei	Burkholderia	Burkholderiaceae	Caudovirales	Siphoviridae		Phie125likevirus	Burkholderia phage phi1026b	Bacteria	Burkholderia phage phi1026b (AY453853)	0	AY453853	dsDNA	New,	29	2013.031a-dB.A.v3.Phie125likevirus	http://ictvonline.org/taxonomyHistory.asp?taxnode_id=20140464	cluster_9	cluster_63	cluster_100	cluster_365	cluster_11	cluster_61	cluster_342
T75	T277	FQ312032	301795150	208	5cc0b878143b713680b17374ae2ec777	45.22	48240	1	e7eaaa8c96614616ed4453472913150b	157061	Salmonella phage Vi01 complete sequence.	Salmonella phage ViI	Salmonella phage ViI	Salmonella enterica subsp. enterica serovar Typhi	Salmonella enterica	Salmonella	Enterobacteriaceae	Caudovirales	Myoviridae		Viunalikevirus	Salmonella phage ViI	Bacteria	Salmonella phage ViI (FQ312032)	1		dsDNA	New,Assigned as Type Species,	27	2012.007a-dB.A.v2.Viunalikevirus	http://ictvonline.org/taxonomyHistory.asp?taxnode_id=20140112	cluster_8	cluster_74	cluster_98	cluster_366	cluster_6	cluster_52	cluster_118
T77	T95	AY052766	24250761	65	68a3b55cbdb7a2fa84451fe00385fa37	47.5233	12469	1	a3f9bd79b6386e5beae4ce931638dc69	40679	Salmonella typhimurium bacteriophage ST64T, complete genome.	Salmonella phage ST64T	Salmonella phage ST64T	NA	NA	NA	NA	Caudovirales	Podoviridae		P22likevirus	Salmonella phage ST64T	Bacteria	Salmonella phage ST64T (AY052766)	0		dsDNA	Moved,	27	2011.010aB.A.v2.Caudovirales_genus-ren	http://ictvonline.org/taxonomyHistory.asp?taxnode_id=20140173	cluster_5	cluster_62	cluster_99	cluster_367	cluster_27	cluster_127	cluster_469
T78	T490	AF447491	17484022	72	a8b27aaf04efdacbd3c7b9d75fe7aba1	61.192	16002	1	e8e2a744e1f0a030576e4967b9241a6b	53373	Bacteriophage phiE125, complete genome.	Burkholderia phage phiE125	Burkholderia phage phiE125	NA	NA	NA	NA	Caudovirales	Siphoviridae		Phie125likevirus	Burkholderia phage phie125	Bacteria	Burkholderia phage phie125 (AF447491)	1	AF447491	dsDNA	New,	29	2013.031a-dB.A.v3.Phie125likevirus	http://ictvonline.org/taxonomyHistory.asp?taxnode_id=20140463	cluster_9	cluster_63	cluster_100	cluster_368	cluster_11	cluster_61	cluster_273
T79	T651	JQ740813	380853596	55	b71229eaa1abce9b7921ed7cbcc8d968	34.6869	9424	1	fe8f94b39b3a30f6f066398d18624516	32384	Lactococcus Phage ASCC532, complete genome.	Lactococcus Phage ASCC532	Lactococcus Phage ASCC532	Lactococcus lactis	Lactococcus lactis	Lactococcus	Streptococcaceae	Caudovirales	Siphoviridae		Skunalikevirus	Lactococcus phage Ascc532	Bacteria	Lactococcus phage Ascc532 (JQ740813)	0	JQ740789	dsDNA	New,	29	2013.035a-dB.A.v3.Skunalikevirus	http://ictvonline.org/taxonomyHistory.asp?taxnode_id=20140490	cluster_9	cluster_72	cluster_101	cluster_369	cluster_31	cluster_84	cluster_402
T8	T539	FJ483840	254547575	4	b14aec06918c8e8469b59767b673d9e6	47.8663	1471	1	432660cc584e12050111a727e89afcea	4218	Enterobacteria phage Qbeta strain TW18, complete genome.	Enterobacteria phage Qbeta	Enterobacteria phage Qbeta	Escherichia coli	Escherichia coli	Escherichia	Enterobacteriaceae	Unassigned	Leviviridae		Allolevivirus	Enterobacteria phage Qbeta	Bacteria	Enterobacteria phage Qbeta (FJ483840)	1		ssRNA(+)	Merged,Assigned as Type Species,	18	ICTV 7th Report	http://ictvonline.org/taxonomyHistory.asp?taxnode_id=20142521	cluster_7	cluster_73	cluster_112	cluster_370	cluster_22	cluster_117	cluster_458
T80	T259	NC001365	9626109	12	ba751a0bd300cbc17eb532796b17c848	22.8938	2176	1	46f2c51801b0497b11e1404278e70259	8273	Spiroplasma phage 1-R8A2B, complete genome.	Spiroplasma phage 1-R8A2B	Spiroplasma phage 1-R8A2B	Spiroplasma citri	Spiroplasma citri	Spiroplasma	Spiroplasmataceae	Unassigned	Inoviridae		Plectrovirus	Spiroplasma phage 1-R8A2B	Bacteria	Spiroplasma phage 1-R8A2B (NC001365)	0		ssDNA	New,	18	ICTV 7th Report	http://ictvonline.org/taxonomyHistory.asp?taxnode_id=20142496	cluster_6	cluster_64	cluster_102	cluster_371	cluster_31	cluster_73	cluster_105
T81	T276	FR852584	345134215	215	1ab53e84254620038dac47052781b0a8	30.4216	41531	1	7944b119fae59f6079dd2c45d6b2c6e6	138339	Staphylococcus phage ISP complete genome.	Staphylococcus phage ISP	Staphylococcus phage G1	Staphylococcus aureus	Staphylococcus aureus	Staphylococcus	Staphylococcaceae	Caudovirales	Myoviridae	Spounavirinae	Twortlikevirus	Staphylococcus phage G1	Bacteria	Staphylococcus phage G1 (FR852584)	0		dsDNA	New,	26	2009.009a-pB.A.v3.Spounavirinae	http://ictvonline.org/taxonomyHistory.asp?taxnode_id=20140031	cluster_8	cluster_65	cluster_103	cluster_372	cluster_31	cluster_131	cluster_473
T83	T145	GU339467	284794768	95	05bb2559d7dbf334c112cc29dace1091	64.5297	16372	1	ae4ca6650125df450cb5b1cd0fd1da0b	53332	Mycobacteriophage RedRock, complete genome.	Mycobacterium phage RedRock	Mycobacterium phage RedRock	Mycobacterium smegamatis mc2 155	NA	Mycobacterium	Mycobacteriaceae	Caudovirales	Siphoviridae		L5likevirus	Mycobacterium phage redrock	Bacteria	Mycobacterium phage redrock (GU339467)	0	GU339467	dsDNA	New,	29	2013.016aB.A.v3.L5likevirus_62sp	http://ictvonline.org/taxonomyHistory.asp?taxnode_id=20140327	cluster_9	cluster_71	cluster_110	cluster_373	cluster_25	cluster_125	cluster_34
T84	T281	DQ289555	83658615	53	1563259b2f48da5bb69e0889eb553f0d	35.2583	12243	1	041404972892a1df1df953f888765ecb	40867	Bacillus anthracis phage W Beta, complete genome.	Bacillus phage WBeta	Bacillus phage WBeta	Bacillus cereus ATCC 4342	Bacillus cereus	Bacillus	Bacillaceae	Caudovirales	Siphoviridae		Wbetalikevirus	Bacillus phage Wbeta	Bacteria	Bacillus phage Wbeta (DQ289555)	1	DQ289555	dsDNA	New,	29	2013.032a-dB.A.v3.Wbetalikevirus	http://ictvonline.org/taxonomyHistory.asp?taxnode_id=20140467	cluster_9	cluster_66	cluster_104	cluster_374	cluster_31	cluster_10	cluster_122
T85	T609	JF704098	339755091	85	162a9ba9bbe23ba5647c558732caf7f9	63.9818	15384	1	0b0b4063b3982dd03eb601ec5d327051	50877	Mycobacterium phage JHC117, complete sequence.	Mycobacterium phage JHC117	Mycobacterium phage JHC117	Mycobacterium smegmatis mc2 155	Mycobacterium smegmatis	Mycobacterium	Mycobacteriaceae	Caudovirales	Siphoviridae		L5likevirus	Mycobacterium phage JHC117	Bacteria	Mycobacterium phage JHC117 (JF704098)	0	JF704098	dsDNA	New,	29	2013.016aB.A.v3.L5likevirus_62sp	http://ictvonline.org/taxonomyHistory.asp?taxnode_id=20140359	cluster_9	cluster_71	cluster_110	cluster_375	cluster_25	cluster_125	cluster_366
T86	T170	JN020143	339753167	107	8a7862e144ab04767f4fd716e53c02ab	61.446	19329	1	e0f8594f2ab732f442df52cdf3712a56	59794	Mycobacterium phage ShiLan, complete genome.	Mycobacterium phage ShiLan	Mycobacterium phage ShiLan	Mycobacterium smegmatis mc2 155	Mycobacterium smegmatis	Mycobacterium	Mycobacteriaceae	Caudovirales	Siphoviridae		Che8likevirus	Mycobacterium phage shilan	Bacteria	Mycobacterium phage shilan (JN020143)	0	JN020143	dsDNA	New,	29	2013.008a-dB.A.v3.Che8likevirus	http://ictvonline.org/taxonomyHistory.asp?taxnode_id=20140281	cluster_9	cluster_75	cluster_105	cluster_376	cluster_25	cluster_97	cluster_50
T87	T52	JN859129	353732977	98	280567efc11c2cd79b78cd039c8dca3e	61.7524	17554	1	e662e969f39a820c5cbc7053b175e7b1	55363	Mycobacterium phage DotProduct, complete genome.	Mycobacterium phage DotProduct	Mycobacterium phage DotProduct	Mycobacterium smegmatis mc2 155	Mycobacterium smegmatis	Mycobacterium	Mycobacteriaceae	Caudovirales	Siphoviridae		Che8likevirus	Mycobacterium phage dotproduct	Bacteria	Mycobacterium phage dotproduct (JN859129)	0	JN859129	dsDNA	New,	29	2013.008a-dB.A.v3.Che8likevirus	http://ictvonline.org/taxonomyHistory.asp?taxnode_id=20140265	cluster_9	cluster_75	cluster_105	cluster_377	cluster_25	cluster_97	cluster_300
T88	T50	JN699011	354997985	95	8f8098025c8d08a9e06b81464ef3aabd	68.5573	22435	1	0977c719af93fb7e38876e6921ea2e7e	69641	Mycobacterium phage Stinger, complete genome.	Mycobacterium phage Stinger	Mycobacterium phage Stinger	Mycobacterium smegmatis mc2 155	Mycobacterium smegmatis	Mycobacterium	Mycobacteriaceae	Caudovirales	Siphoviridae		Pgonelikevirus	Mycobacterium phage stinger	Bacteria	Mycobacterium phage stinger (JN699011)	0	JN699011	dsDNA	New,	29	2013.020a-dB.A.v4.Pgonelikevirus	http://ictvonline.org/taxonomyHistory.asp?taxnode_id=20140405	cluster_9	cluster_67	cluster_106	cluster_378	cluster_25	cluster_113	cluster_282
T89	T598	AF424782	18920541	49	df336e00f6b19c0d30305fa0ff7259cf	33.3474	11938	1	8003769dfbc5e8b4f5d641730c7d88cb	44970	Staphylococcus aureus phage phi 12, complete genome.	Staphylococcus phage Phi12	Staphylococcus phage Phi12	Staphylococcus aureus strain 8325	Staphylococcus aureus	Staphylococcus	Staphylococcaceae	Caudovirales	Siphoviridae		3alikevirus	Staphylococcus phage Phi12	Bacteria	Staphylococcus phage Phi12 (AF424782)	0	AF424782	dsDNA	New,	29	2013.042a-lB.A.v3.Siphoviridae_3gen	http://ictvonline.org/taxonomyHistory.asp?taxnode_id=20140519	cluster_9	cluster_68	cluster_107	cluster_379	cluster_31	cluster_96	cluster_356
T9	T655	KC330680	448937224	75	dadde2e3e5598bc8b087417c14b79ea0	42.2075	15073	1	327f160a068a0343e6dd4aa1fbc717cf	49458	Bacillus phage Eoghan, complete genome.	Bacillus phage Eoghan	Bacillus phage Eoghan	Bacillus pumilus BL8	Bacillus pumilus	Bacillus	Bacillaceae	Caudovirales	Siphoviridae		Andromedalikevirus	Bacillus phage eoghan	Bacteria	Bacillus phage eoghan (KC330680)	0	KC330680	dsDNA	New,	29	2013.037a-dB.A.v3.Andromedalikevirus	http://ictvonline.org/taxonomyHistory.asp?taxnode_id=20140500	cluster_9	cluster_69	cluster_108	cluster_380	cluster_14	cluster_86	cluster_406
T90	T390	FR751545	332800691	57	a6d22c1b93fc37a7f2cc2ad82c3dfd98	55.3518	13316	1	0eb2be69ebd1b89c9c06dd59b3197e29	43032	Pantoea phage LIMEzero complete genome.	Pantoea phage LIMEzero	Pantoea phage LIMEzero	Pantoea agglomerans	Pantoea agglomerans	Pantoea	Enterobacteriaceae	Caudovirales	Podoviridae	Autographivirinae	Phikmvlikevirus	Pantoea phage Limezero	Bacteria	Pantoea phage Limezero (FR751545)	0		dsDNA	New,	27	2012.006aB.A.v2.PhiKMV-like-2sp	http://ictvonline.org/taxonomyHistory.asp?taxnode_id=20140128	cluster_9	cluster_70	cluster_109	cluster_381	cluster_20	cluster_26	cluster_196
T95	T175	JF937108	339784595	91	af89c58967a2b497df20f6dd1d58a727	63.7558	16370	1	a4cb2075f05e52b5239ba487caf57330	52298	Mycobacterium phage Switzer, complete genome.	Mycobacterium phage Switzer	Mycobacterium phage Switzer	Mycobacterium smegmatis mc2 155	Mycobacterium smegmatis	Mycobacterium	Mycobacteriaceae	Caudovirales	Siphoviridae		L5likevirus	Mycobacterium phage switzer	Bacteria	Mycobacterium phage switzer (JF937108)	0	JF937108	dsDNA	New,	29	2013.016aB.A.v3.L5likevirus_62sp	http://ictvonline.org/taxonomyHistory.asp?taxnode_id=20140335	cluster_9	cluster_71	cluster_110	cluster_382	cluster_25	cluster_125	cluster_53
T96	T242	L48605	1146276	39	7199606e652912b0a262ada588de6800	36.3071	6900	1	7a472ca9ad7329bf75227227a0adefae	22172	Bacteriophage c2 complete genome.	Lactococcus phage c2	Lactococcus phage c2	NA	NA	NA	NA	Caudovirales	Siphoviridae		C2likevirus	Lactococcus phage c2	Bacteria	Lactococcus phage c2 (L48605)	1		dsDNA	Moved,	27	2011.010aB.A.v2.Caudovirales_genus-ren	http://ictvonline.org/taxonomyHistory.asp?taxnode_id=20140198	cluster_9	cluster_72	cluster_111	cluster_383	cluster_31	cluster_9	cluster_95
T97	T395	FJ483839	254547570	4	e8e8450105b9811efa52bb4426901c3d	48.1781	1115	1	705e3b35f6cd4ad1a22c1f1ba18a7818	3458	Enterobacteria phage BZ13 strain DL20, complete genome.	Enterobacteria phage BZ13	Enterobacteria phage BZ13	Escherichia coli	Escherichia coli	Escherichia	Enterobacteriaceae	Unassigned	Leviviridae		Levivirus	Enterobacteria phage BZ13	Bacteria	Enterobacteria phage BZ13 (FJ483839)	0		ssRNA(+)	Merged,	18	ICTV 7th Report	http://ictvonline.org/taxonomyHistory.asp?taxnode_id=20142523	cluster_7	cluster_73	cluster_112	cluster_384	cluster_22	cluster_39	cluster_246
T98	T246	DQ529280	104345659	242	66e5358d8bf1e31277342d726e3c4cbc	41.0398	49627	1	b86463f2265c767e7247c8efd1cdafa6	161475	Aeromonas salmonicida bacteriophage 25, complete genome.	Aeromonas phage 25	Aeromonas phage 25	NA	NA	NA	NA	Caudovirales	Myoviridae	Tevenvirinae	T4likevirus	Aeromonas phage 25	Bacteria	Aeromonas phage 25 (DQ529280)	0		dsDNA	Moved,	27	2011.010aB.A.v2.Caudovirales_genus-ren	http://ictvonline.org/taxonomyHistory.asp?taxnode_id=20140042	cluster_8	cluster_74	cluster_113	cluster_385	cluster_19	cluster_94	cluster_98
T99	T262	FJ168659	206282693	74	2fd36d9a61a3b06c71f7c99713e9c62a	66.7722	15080	1	2f5f01be6fba480169d9a1af66f1c288	47057	Mycobacterium phage Brujita, complete genome.	Mycobacterium phage Brujita	Mycobacterium phage Brujita	Mycobacterium smegmatis mc2 155	Mycobacterium smegmatis	Mycobacterium	Mycobacteriaceae	Caudovirales	Siphoviridae		Che9clikevirus	Mycobacterium phage brujita	Bacteria	Mycobacterium phage brujita (FJ168659)	0	FJ168659	dsDNA	New,	29	2013.013a-dB.A.v3.Che9clikevirus	http://ictvonline.org/taxonomyHistory.asp?taxnode_id=20140307	cluster_9	cluster_75	cluster_114	cluster_386	cluster_25	cluster_76	cluster_288

## Sheet: 2 - taxon_support_etc_for_all_methods
GBDP_combo	Data_type	Average_support	Absolute.Family	Absolute.Genus	Absolute.Sample	Absolute.Species	Contra.Family	Contra.Genus	Contra.Sample	Contra.Species	prop.taxa.All.Ranks	prop.taxa.Rank.Family	prop.taxa.Rank.Genus	prop.taxa.Rank.Sample	prop.taxa.Rank.Species	taxon.support.All.Ranks	taxon.support.Rank.Family	taxon.support.Rank.Genus	taxon.support.Rank.Sample	taxon.support.Rank.Species	prop.nodes.All.Ranks	prop.nodes.Rank.Family	prop.nodes.Rank.Genus	prop.nodes.Rank.Sample	prop.nodes.Rank.Species	nodes.support.All.Ranks	nodes.support.Rank.Family	nodes.support.Rank.Genus	nodes.support.Rank.Sample	nodes.support.Rank.Species	MRI.for.F0.orig_family_ref_part	MRI.for.F0.05.orig_family_ref_part	MRI.for.F0.1.orig_family_ref_part	MRI.for.F0.15.orig_family_ref_part	MRI.for.F0.2.orig_family_ref_part	MRI.for.F0.25.orig_family_ref_part	MRI.for.F0.3.orig_family_ref_part	MRI.for.F0.35.orig_family_ref_part	MRI.for.F0.4.orig_family_ref_part	MRI.for.F0.45.orig_family_ref_part	MRI.for.F0.5.orig_family_ref_part	MRI.for.F0.55.orig_family_ref_part	MRI.for.F0.6.orig_family_ref_part	MRI.for.F0.65.orig_family_ref_part	MRI.for.F0.7.orig_family_ref_part	MRI.for.F0.75.orig_family_ref_part	MRI.for.F0.8.orig_family_ref_part	MRI.for.F0.85.orig_family_ref_part	MRI.for.F0.9.orig_family_ref_part
GBDP_BP_WL11_E1_cov_D0	nucleotide	76.8734	69.2727272727273	94.375	NA	98.5918367346939	62.5555555555556	60.9090909090909	NA	99.1428571428571	0.807142857142857	0.181818181818182	0.8625	NA	0.857142857142857	0.853382028456212	0.261154855643045	0.911258278145695	NA	0.856344442144484	0.339339339339339	0.018518518518519	0.41566265060241	NA	0.711864406779661	0.677253789022402	0.084322033898305	0.783599088838269	NA	0.763143331488655	0.33119206	0.3261726	0.2942794	0.29557949	0.29952106	0.30364711	0.35017294	0.35813205	0.3644612	0.33408428	0.34569069	0.33634242	0.34183078	0.33824059	0.34879708	0.33193011	0.34281772	0.34800099	0.34436997
GBDP_BP_WL11_E1_cov_D1	nucleotide	73.1266	66	92.425	NA	96.1836734693878	58.4444444444444	51.3636363636364	NA	86.75	0.8	0.181818181818182	0.8625	NA	0.836734693877551	0.860905478064365	0.275482093663912	0.923586691912361	NA	0.852747719074899	0.341463414634146	0.018867924528302	0.43125	NA	0.661290322580645	0.758374519494783	0.167644593461861	0.86301023631998	NA	0.735811058220432	0.31168591	0.30545459	0.29561154	0.24966376	0.24571857	0.24970985	0.28455118	0.28836589	0.28830291	0.28314645	0.29223298	0.29629217	0.29522652	0.28850133	0.29979407	0.29249933	0.30857413	0.30258565	0.32246321
GBDP_BP_WL11_E1_cov_D2	nucleotide	55.5214	59.3636363636364	88.7	NA	61.3469387755102	46	48.2	NA	31.6363636363636	0.714285714285714	0.272727272727273	0.875	NA	0.551020408163265	0.856252905625291	0.436447166921899	0.932074408117249	NA	0.768463073852295	0.320512820512821	0.032967032967033	0.492957746478873	NA	0.341772151898734	0.771143861999665	0.305139186295503	0.870148664649388	NA	0.678015849721162	0.07000873	0.06941149	0.06941149	0.0692467	0.0692467	0.06605126	0.067495	0.06481293	0.06481293	0.06481293	0.06481293	0.06179644	0.06179644	0.06179644	0.06179644	0.06179644	0.06179644	0.06169305	0.06169305
GBDP_BP_WL11_E1_cov_D3	nucleotide	54.5362	55.3636363636364	88.3	NA	68.3061224489796	45.4444444444444	46.7857142857143	NA	40.0555555555556	0.707142857142857	0.181818181818182	0.825	NA	0.63265306122449	0.838021778584392	0.328407224958949	0.907276330690827	NA	0.784583208843741	0.27887323943662	0.018867924528302	0.402439024390244	NA	0.364705882352941	0.737148786717752	0.203252032520325	0.829644012944984	NA	0.687614558785022	0.07013227	0.06953507	0.06953507	0.06937029	0.06937029	0.06669076	0.06813403	0.0676187	0.06514322	0.06493679	0.06493679	0.06493679	0.06198252	0.06198252	0.06198252	0.06198252	0.06192049	0.06181711	0.06181711
GBDP_BP_WL11_E1_cov_D4	nucleotide	3.65954	24.2727272727273	19.9	NA	8.89795918367347	24.2727272727273	19.2051282051282	NA	4.45454545454545	0.05	0	0.025	NA	0.102040816326531	0.145533769063181	0	0.059045226130653	NA	0.55045871559633	0.004736129905277	0	0.003333333333333	NA	0.014492753623188	0.089304812834225	0	0.047910295616718	NA	0.391517128874388	0	0	0.00623244	0.01905663	0.00643777	0.02544401	0.00325483	0.01472679	0.01428646	0.03215386	0.02106304	0.0850043	0.05330866	0.04144487	0.02437212	0.00708676	0.0063351	0.00361649	0.00338771
GBDP_BP_WL11_E1_cov_D5	nucleotide	3.16941	24.5454545454545	15.025	NA	10.6530612244898	24.5454545454545	14.1666666666667	NA	5.29545454545455	0.05	0	0.025	NA	0.102040816326531	0.19358074222668	0	0.080698835274542	NA	0.553639846743295	0.004765146358067	0	0.003350083752094	NA	0.01497005988024	0.112964588820603	0	0.061509194673431	NA	0.428148148148148	0	0	0	0	0	0.01676556	0.00538644	0.00186906	0.00328445	0.0021518	0.00401367	0.00698046	0.04694698	0.01632326	0.01450899	0.00784019	0.00775319	0.00512753	0.00134181
GBDP_BP_WL11_E1_cov_D6	nucleotide	79.153	63.3636363636364	90.4	NA	97.3061224489796	67.75	55.75	NA	93	0.821428571428571	0.272727272727273	0.85	NA	0.897959183673469	0.868000315035048	0.222381635581062	0.907494469026549	NA	0.902474832214765	0.349544072948328	0.028301886792453	0.404761904761905	NA	0.8	0.737437269989963	0.10177281680893	0.807555063369017	NA	0.812653446647781	0.31880553	0.30186082	0.29653488	0.29362	0.29345948	0.29865854	0.3251484	0.32989908	0.34041429	0.34040672	0.3286021	0.31822687	0.34352954	0.35743927	0.34994046	0.33381152	0.33904273	0.32745133	0.33305736
GBDP_BP_WL11_E1_cov_D7	nucleotide	79.352	72.4545454545455	90.7	NA	97.8367346938775	74.375	51.3636363636364	NA	94.5	0.835714285714286	0.272727272727273	0.8625	NA	0.918367346938776	0.880283334630653	0.2534504391468	0.922133406835722	NA	0.921151439299124	0.364485981308411	0.02803738317757	0.436708860759494	NA	0.803571428571429	0.712153652392947	0.091776465243071	0.79787741473885	NA	0.83430946533157	0.28037044	0.29955613	0.23891777	0.23398732	0.24214779	0.24606124	0.28643015	0.27563438	0.27274214	0.27668696	0.28771961	0.28870304	0.28570638	0.3123407	0.29564141	0.29560285	0.31927163	0.30870908	0.32028344
GBDP_BP_WL11_E1_cov_D8	nucleotide	59.8734	52.2727272727273	84.6875	NA	70.469387755102	41.6666666666667	33	NA	27.25	0.742857142857143	0.181818181818182	0.8125	NA	0.755102040816326	0.889197445154124	0.347826086956522	0.926937269372694	NA	0.905299739357081	0.32398753894081	0.022727272727273	0.40625	NA	0.506849315068493	0.827390180878553	0.31055900621118	0.871737923375902	NA	0.830940988835726	0.05916877	0.05813331	0.05813331	0.05761538	0.05134807	0.04837355	0.04837355	0.04837355	0.04837355	0.04837355	0.04837355	0.04837355	0.04837355	0.04837355	0.04837355	0.04837355	0.04795718	0.04795718	0.04795718
GBDP_BP_WL11_E1_cov_D9	nucleotide	61.4572	52.8181818181818	88.3	NA	73.265306122449	42.3333333333333	43.4545454545455	NA	33	0.771428571428571	0.181818181818182	0.8625	NA	0.755102040816326	0.888295505117935	0.344234079173838	0.93233295583239	NA	0.889693593314763	0.361204013377926	0.02247191011236	0.511111111111111	NA	0.493333333333333	0.808752025931929	0.210526315789474	0.887720717077773	NA	0.804331402669353	0.05947931	0.05844401	0.05844401	0.05827831	0.05217931	0.05165982	0.04854007	0.04854007	0.04854007	0.04854007	0.04854007	0.04854007	0.04854007	0.04854007	0.04854007	0.04854007	0.04812374	0.04812374	0.04812374
GBDP_BP_WL11_E1_gr_D0	nucleotide	38.2319	34.1818181818182	88.3	NA	62.1428571428571	21.5555555555556	42.2	NA	31	0.785714285714286	0.181818181818182	0.875	NA	0.775510204081633	0.908726752503576	0.484042553191489	0.940260475651189	NA	0.888013136288998	0.341614906832298	0.01980198019802	0.457516339869281	NA	0.558823529411765	0.875413450937156	0.376811594202899	0.924040066777963	NA	0.841581076875195	0.33314082	0.3037031	0.30607799	0.29397972	0.29841058	0.30217304	0.35615234	0.35835018	0.35743914	0.33832098	0.34058082	0.36002762	0.35063857	0.35838863	0.34307306	0.3345104	0.34235009	0.35026929	0.35008866
GBDP_BP_WL11_E1_gr_D1	nucleotide	37.3536	35.7272727272727	86.8125	NA	60.6530612244898	21.8888888888889	30.1818181818182	NA	23.7272727272727	0.778571428571429	0.181818181818182	0.8625	NA	0.775510204081633	0.923375363724539	0.498727735368957	0.952195824334053	NA	0.912180349932705	0.337461300309598	0.019417475728155	0.450980392156863	NA	0.567164179104478	0.892053973013493	0.410041841004184	0.933248659328253	NA	0.872265122265122	0.3095878	0.30918338	0.29612184	0.24946843	0.24738181	0.24686791	0.28496619	0.28897947	0.29161086	0.28973474	0.29190843	0.30696001	0.31025157	0.30256675	0.30064222	0.30708017	0.30004714	0.29920345	0.30462213
GBDP_BP_WL11_E1_gr_D2	nucleotide	32.7862	53.9090909090909	82.125	NA	44.1428571428571	40.1428571428571	34	NA	17.1176470588235	0.735714285714286	0.363636363636364	0.8375	NA	0.653061224489796	0.89127171348917	0.526138279932546	0.932724505327245	NA	0.865464632454924	0.321875	0.048192771084337	0.440789473684211	NA	0.376470588235294	0.848942906751098	0.443812233285918	0.900249742911709	NA	0.820692678649715	0.06939089	0.06939089	0.06939089	0.0692261	0.06871105	0.06421413	0.06318128	0.06297465	0.06297465	0.06163102	0.06163102	0.06163102	0.06163102	0.06163102	0.06163102	0.06163102	0.06156898	0.06146558	0.06130014
GBDP_BP_WL11_E1_gr_D3	nucleotide	33.7599	50.8181818181818	81.125	NA	47.7551020408163	39.8888888888889	29.75	NA	21.2222222222222	0.692857142857143	0.181818181818182	0.8	NA	0.63265306122449	0.870380232186601	0.35778175313059	0.926656394453005	NA	0.836752136752137	0.281976744186047	0.020618556701031	0.390243902439024	NA	0.373493975903614	0.809269162210339	0.263852242744063	0.884281723275989	NA	0.771169751870815	0.06951447	0.06951447	0.06951447	0.0693497	0.0693497	0.06862863	0.06351185	0.06351185	0.06351185	0.06196184	0.06196184	0.06175508	0.06175508	0.06175508	0.06175508	0.06175508	0.06169305	0.06158966	0.06140354
GBDP_BP_WL11_E1_gr_D4	nucleotide	1.97862	14.7272727272727	11.175	NA	6.71428571428571	14.7272727272727	10.7215189873418	NA	3.27906976744186	0.05	0	0.0125	NA	0.122448979591837	0.169675090252708	0	0.052572706935123	NA	0.571428571428571	0.004851004851005	0	0.001675041876047	NA	0.018018018018018	0.130266075388027	0	0.049840933191941	NA	0.484536082474227	0	0	0.0277517	0.01086708	0.01010647	0.01816959	0.00648423	0.02662553	0.00245822	0.03580744	0.02041776	0.0507205	0.09155224	0.01857752	0.01775188	0.00892611	0.00477349	0.00297702	0.00326509
GBDP_BP_WL11_E1_gr_D5	nucleotide	1.95066	11.1818181818182	9.4	NA	7.63265306122449	11.1818181818182	8.73076923076923	NA	2.79545454545455	0.05	0	0.025	NA	0.102040816326531	0.257806244995997	0	0.094414893617021	NA	0.671122994652406	0.004787961696306	0	0.003361344537815	NA	0.014662756598241	0.192814371257485	0	0.085645355850422	NA	0.573059360730594	0	0	0	0.00773596	0.00365907	0.00175485	0.0085477	0.00200362	0.01939071	0.02456825	0.03550169	0.07904665	0.0641029	0.02503393	0.02441717	0.00783865	0.0064522	0.0038692	0.00438883
GBDP_BP_WL11_E1_gr_D6	nucleotide	41.8898	32.5454545454545	82.325	NA	69.9183673469388	21.8888888888889	24.9230769230769	NA	30.5	0.771428571428571	0.181818181818182	0.8375	NA	0.795918367346939	0.920347155255545	0.449720670391061	0.950804737321591	NA	0.910974897840047	0.319526627218935	0.017094017094017	0.41358024691358	NA	0.661016949152542	0.882886216466235	0.341825902335456	0.925373134328358	NA	0.873740201567749	0.32257726	0.30157084	0.29534571	0.29362	0.29345948	0.3069745	0.32748125	0.32976618	0.32771852	0.34134109	0.3364979	0.33842948	0.35353125	0.34851224	0.3488241	0.33067025	0.33968337	0.32735595	0.32441374
GBDP_BP_WL11_E1_gr_D7	nucleotide	40.2155	33.6363636363636	83.3375	NA	66.9591836734694	27.2	25.9166666666667	NA	25	0.771428571428571	0.090909090909091	0.85	NA	0.795918367346939	0.919267299864315	0.264864864864865	0.953352332383381	NA	0.923803718378543	0.322388059701493	0.009174311926606	0.412121212121212	NA	0.639344262295082	0.884547234915602	0.214912280701754	0.926935977832872	NA	0.888856304985337	0.29756382	0.30435637	0.23861405	0.24445818	0.24658237	0.2389447	0.29092673	0.28573974	0.28168288	0.28042248	0.28841194	0.28949074	0.29039581	0.29669547	0.30814213	0.29117269	0.29370818	0.31140321	0.31300329
GBDP_BP_WL11_E1_gr_D8	nucleotide	36.3997	55.1818181818182	84.8125	NA	48.7142857142857	40.625	36.5454545454545	NA	19.4375	0.75	0.272727272727273	0.8625	NA	0.673469387755102	0.893854177318744	0.464579901153213	0.94075165806927	NA	0.869710934227063	0.3	0.028846153846154	0.43125	NA	0.383720930232558	0.845521377442445	0.386831275720165	0.907062668750888	NA	0.807153965785381	0.05916877	0.05761538	0.05761538	0.05444268	0.04816537	0.04816537	0.04816537	0.04816537	0.04816537	0.04816537	0.04816537	0.04816537	0.04816537	0.04816537	0.04816537	0.04816537	0.04774896	0.04774896	0.04758237
GBDP_BP_WL11_E1_gr_D9	nucleotide	35.4408	47.0909090909091	81.2875	NA	52.3469387755102	35.3333333333333	33.75	NA	19.1176470588235	0.7	0.181818181818182	0.8	NA	0.653061224489796	0.876590861673273	0.386100386100386	0.916961402429648	NA	0.873294346978557	0.270718232044199	0.018518518518519	0.380952380952381	NA	0.372093023255814	0.807670126874279	0.259067357512953	0.863452070663191	NA	0.821716801173881	0.05947931	0.05896173	0.05896173	0.05761538	0.04854007	0.04833192	0.04833192	0.04833192	0.04833192	0.04833192	0.04833192	0.04833192	0.04833192	0.04833192	0.04833192	0.04833192	0.04833192	0.04791554	0.04772814
GBDP_BP_WL11_E1_tr_D0	nucleotide	36.7664	25.1818181818182	86.4375	NA	59.3265306122449	9.25	26.2	NA	35.75	0.814285714285714	0.272727272727273	0.875	NA	0.836734693877551	0.938409743538964	0.732851985559567	0.962111352133044	NA	0.901616787065703	0.352941176470588	0.028301886792453	0.443037974683544	NA	0.694915254237288	0.910199769496735	0.613293051359517	0.947181093394077	NA	0.857376512921165	0.33057996	0.3037031	0.30543238	0.30388727	0.29841058	0.30124504	0.35615234	0.35896234	0.35611736	0.33896784	0.34003793	0.33861467	0.35425573	0.35400633	0.34919655	0.3345104	0.34106918	0.34845932	0.34987524
GBDP_BP_WL11_E1_tr_D1	nucleotide	37.0641	45.7272727272727	88.3375	NA	58.9591836734694	35	35.4	NA	30.5	0.821428571428571	0.181818181818182	0.875	NA	0.877551020408163	0.91853905727125	0.37375745526839	0.949908023206453	NA	0.936656282450675	0.368589743589744	0.020408163265306	0.448717948717949	NA	0.741379310344828	0.883402298850575	0.303225806451613	0.929006365900913	NA	0.893364146583031	0.30701512	0.30918338	0.2929031	0.24994316	0.24877409	0.24501258	0.28462224	0.28665477	0.29203608	0.28704396	0.29118002	0.30393108	0.31025157	0.30156705	0.31158007	0.30298132	0.30043256	0.29681993	0.30353594
GBDP_BP_WL11_E1_tr_D2	nucleotide	32.6135	49.3636363636364	85.1875	NA	44.6326530612245	32.75	41.8	NA	18.0526315789474	0.735714285714286	0.272727272727273	0.875	NA	0.612244897959184	0.89282346778418	0.517495395948435	0.938664710198092	NA	0.843164151806127	0.320872274143302	0.030612244897959	0.48951048951049	NA	0.375	0.845940043676792	0.404899135446686	0.907504610583061	NA	0.791076791076791	0.06941149	0.06941149	0.06941149	0.0692467	0.0692467	0.06605126	0.067495	0.06481293	0.06481293	0.06481293	0.06481293	0.06185846	0.06185846	0.06185846	0.06185846	0.06185846	0.06179644	0.06169305	0.06169305
GBDP_BP_WL11_E1_tr_D3	nucleotide	32.3717	48.3636363636364	83.625	NA	47.5714285714286	36.8888888888889	33.0769230769231	NA	19.4375	0.728571428571429	0.181818181818182	0.8375	NA	0.673469387755102	0.887679263058725	0.37593984962406	0.935724962630792	NA	0.866580866580867	0.306306306306306	0.020618556701031	0.421383647798742	NA	0.428571428571429	0.845210804345659	0.29940119760479	0.905540286416896	NA	0.823817292006525	0.07013227	0.06953507	0.06953507	0.06937029	0.06937029	0.06669076	0.06813403	0.0676187	0.06514322	0.06493679	0.06493679	0.06493679	0.06198252	0.06198252	0.06198252	0.06198252	0.06192049	0.06181711	0.06181711
GBDP_BP_WL11_E1_tr_D4	nucleotide	1.97862	11.5454545454545	10.1875	NA	7.18367346938776	11.5454545454545	9.87341772151899	NA	2.73809523809524	0.057142857142857	0	0.0125	NA	0.142857142857143	0.210200927357032	0	0.042944785276074	NA	0.673295454545455	0.005387205387205	0	0.001686340640809	NA	0.019444444444444	0.15170105967652	0	0.038167938931298	NA	0.5925	0	0	0	0	0.00477693	0.00195971	0.00248431	0.00391286	0.00491746	0.00328028	0.00488387	0.02335467	0.04126808	0.03179375	0.01176247	0.00970565	0.00629665	0.0051969	0.00378752
GBDP_BP_WL11_E1_tr_D5	nucleotide	1.81414	9.72727272727273	8.5125	NA	6	9.72727272727273	8.11392405063291	NA	3.17021276595745	0.021428571428571	0	0.0125	NA	0.040816326530612	0.17097966728281	0	0.058737151248165	NA	0.493197278911565	0.002017484868863	0	0.001672240802676	NA	0.005698005698006	0.108951707891637	0	0.047114252061249	NA	0.402777777777778	0	0	0	0.01151389	0.02081799	0	0	0.027037	0.03863837	0.01437772	0.00522773	0.0619658	0.01176531	0.02018846	0.01681947	0.00448507	0.00537503	0.00186001	0.00281766
GBDP_BP_WL11_E1_tr_D6	nucleotide	41.097	26.2727272727273	82.7125	NA	69.6734693877551	12.7777777777778	20.7692307692308	NA	43	0.807142857142857	0.181818181818182	0.8375	NA	0.897959183673469	0.941860465116279	0.602076124567474	0.95919601027656	NA	0.937024018746339	0.338323353293413	0.018867924528302	0.38953488372093	NA	0.785714285714286	0.918367346938776	0.527272727272727	0.940574985180794	NA	0.912435824301198	0.32257726	0.30157084	0.29534571	0.29362	0.30925371	0.3069745	0.33013346	0.33295775	0.34571588	0.32828951	0.34159508	0.32252102	0.3535009	0.34851224	0.3488241	0.33067025	0.3393805	0.32795766	0.32667474
GBDP_BP_WL11_E1_tr_D7	nucleotide	40.3306	34.8181818181818	84.025	NA	66.0408163265306	28.4	26.2727272727273	NA	30.6666666666667	0.828571428571429	0.090909090909091	0.8625	NA	0.938775510204082	0.935692873029688	0.258485639686684	0.957006843201428	NA	0.971569839307787	0.351515151515152	0.009009009009009	0.41566265060241	NA	0.867924528301887	0.905144995322732	0.216157205240175	0.928953068592058	NA	0.95071061384941	0.29642709	0.30435637	0.23861405	0.24748028	0.24358051	0.24375855	0.28857428	0.276786	0.27963652	0.27504344	0.28761625	0.28866011	0.28945337	0.2855229	0.29615445	0.29117269	0.29727621	0.30790296	0.31983636
GBDP_BP_WL11_E1_tr_D8	nucleotide	36.7385	55	83.6	NA	51.6938775510204	43	35.4166666666667	NA	16.4166666666667	0.778571428571429	0.363636363636364	0.85	NA	0.755102040816326	0.906065540403012	0.502479338842975	0.936453349282297	NA	0.922226608764311	0.35973597359736	0.043478260869565	0.462585034013605	NA	0.578125	0.843406593406593	0.35225955967555	0.881988452330658	NA	0.901234567901235	0.05916877	0.05813331	0.05813331	0.05761538	0.05134807	0.04837355	0.04837355	0.04837355	0.04837355	0.04837355	0.04837355	0.04837355	0.04837355	0.04837355	0.04837355	0.04837355	0.04795718	0.04795718	0.04795718
GBDP_BP_WL11_E1_tr_D9	nucleotide	36.653	49	82.925	NA	52.0612244897959	37.6666666666667	33.3076923076923	NA	15.8461538461538	0.75	0.181818181818182	0.8375	NA	0.73469387755102	0.899424105306458	0.371057513914657	0.934730177871571	NA	0.919247353978832	0.340909090909091	0.020833333333333	0.485507246376812	NA	0.486486486486487	0.828533535430087	0.222469410456062	0.90104620749782	NA	0.845045045045045	0.05947931	0.05947931	0.05947931	0.05813331	0.05813331	0.05151434	0.04854007	0.04854007	0.04854007	0.04854007	0.04854007	0.04854007	0.04854007	0.04854007	0.04854007	0.04854007	0.04854007	0.04812374	0.04812374
GBDP_BP_WL11_F1_cov_D0	nucleotide	70.2138	77.0909090909091	85.025	NA	86.2244897959184	69.125	53.95	NA	64.1	0.728571428571429	0.272727272727273	0.75	NA	0.795918367346939	0.808589473684211	0.347877358490566	0.841370185239635	NA	0.848284023668639	0.314814814814815	0.027272727272727	0.402684563758389	NA	0.6	0.61323285221612	0.094642284247674	0.717167919799499	NA	0.785792589344442	0.34798224	0.33208293	0.33286575	0.33012832	0.342501	0.36524765	0.35469649	0.35982109	0.35213744	0.37369627	0.36363815	0.34790199	0.31960826	0.32101838	0.30619349	0.30394825	0.31305576	0.28660625	0.27483394
GBDP_BP_WL11_F1_cov_D1	nucleotide	74.2549	91.5454545454545	90.9125	NA	93.4489795918367	88.375	68.5	NA	88.2222222222222	0.75	0.272727272727273	0.775	NA	0.816326530612245	0.787386266428183	0.297914597815293	0.830468857417847	NA	0.826599694256388	0.363321799307958	0.031914893617021	0.462686567164179	NA	0.655737704918033	0.572972667081659	0.080536912751678	0.690285714285714	NA	0.728444957659738	0.31781577	0.34028372	0.33719335	0.33073434	0.31710903	0.33883411	0.3288304	0.32807557	0.34609433	0.34849705	0.35142928	0.33950178	0.36422513	0.29092552	0.30380977	0.29363631	0.30898633	0.30723963	0.30322567
GBDP_BP_WL11_F1_cov_D2	nucleotide	39.7434	67	67.5125	NA	45.1428571428571	61.875	38.2592592592593	NA	24.5	0.55	0.272727272727273	0.6625	NA	0.428571428571429	0.734850299401198	0.328358208955224	0.808739122384744	NA	0.689873417721519	0.149514563106796	0.019230769230769	0.218106995884774	NA	0.181034482758621	0.490056704736043	0.11839530332681	0.569565784326509	NA	0.543447293447293	0.06941149	0.06941149	0.06941149	0.0692467	0.0692467	0.06605126	0.067495	0.06481293	0.06481293	0.06481293	0.06481293	0.06179644	0.06179644	0.06179644	0.06179644	0.06179644	0.06179644	0.06169305	0.057346
GBDP_BP_WL11_F1_cov_D3	nucleotide	52.1859	66.3636363636364	78.925	NA	53.0816326530612	64.875	53.448275862069	NA	33.037037037037	0.542857142857143	0.272727272727273	0.6375	NA	0.448979591836735	0.693001555209953	0.289041095890411	0.754513778904023	NA	0.657054978854287	0.173913043478261	0.023622047244095	0.247572815533981	NA	0.211538461538462	0.42630269787614	0.079592606563561	0.517713540534666	NA	0.446680606377418	0.07013227	0.06953507	0.06953507	0.06937029	0.06937029	0.06669076	0.06813403	0.0676187	0.06514322	0.06493679	0.06493679	0.06198252	0.06198252	0.06198252	0.06198252	0.06198252	0.06192049	0.06181711	0.06181711
GBDP_BP_WL11_F1_cov_D4	nucleotide	5.61184	47.2727272727273	22.3625	NA	16.2857142857143	47.2727272727273	22.3625	NA	12.4772727272727	0.035714285714286	0	0	NA	0.102040816326531	0.080141615706469	0	0	NA	0.31203007518797	0.003636363636364	0	0	NA	0.018939393939394	0.03853892586287	0	0	NA	0.188493565480696	0	0.05811285	0.09634833	0.10282883	0.12378984	0.1096522	0.13558383	0.14602485	0.11620814	0.15376854	0.12463842	0.1327888	0.12270815	0.0991363	0.06431368	0.04211878	0.02570046	0.02396817	0.01400548
GBDP_BP_WL11_F1_cov_D5	nucleotide	4.56579	34.5454545454545	17.95	NA	14.3877551020408	34.5454545454545	17.6835443037975	NA	10.1555555555556	0.035714285714286	0	0.0125	NA	0.081632653061225	0.113843712812376	0	0.027158774373259	NA	0.35177304964539	0.003521126760563	0	0.001689189189189	NA	0.013029315960912	0.058108928932982	0	0.017000871839582	NA	0.24750499001996	0	0.0647277	0.07965215	0.09312347	0.13767016	0.11839946	0.13240522	0.15754171	0.16155651	0.14478249	0.12024478	0.15335725	0.12879829	0.08747329	0.04974434	0.0342544	0.0315271	0.02012987	0.01041932
GBDP_BP_WL11_F1_cov_D6	nucleotide	78.8224	71.8181818181818	83.925	NA	96.0204081632653	62.375	54.8095238095238	NA	83.7142857142857	0.742857142857143	0.272727272727273	0.7375	NA	0.857142857142857	0.816856417397002	0.368354430379747	0.828567173071195	NA	0.875451647183847	0.315151515151515	0.027272727272727	0.395973154362416	NA	0.591549295774648	0.50491089509923	0.061901723037652	0.594020288307528	NA	0.724410833626451	0.34875708	0.35637199	0.33438122	0.33188444	0.35279126	0.36147112	0.37557981	0.37350447	0.34282496	0.37752426	0.36752083	0.35200635	0.31991561	0.31369891	0.30588216	0.30412394	0.31632887	0.30238606	0.21703955
GBDP_BP_WL11_F1_cov_D7	nucleotide	75.7007	85.8181818181818	87.1375	NA	92.1836734693878	81.75	59.0454545454545	NA	65.8333333333333	0.742857142857143	0.272727272727273	0.725	NA	0.877551020408163	0.811132561132561	0.307203389830508	0.813656577248601	NA	0.912552579145451	0.329113924050633	0.029126213592233	0.364779874213836	NA	0.796296296296296	0.58164619022899	0.084770534931307	0.622749231444884	NA	0.857321131447587	0.30761951	0.33970838	0.33555184	0.32129723	0.31896409	0.31646044	0.33034558	0.32242234	0.33901583	0.31403796	0.33943228	0.33790674	0.3378782	0.29667704	0.30831375	0.30185509	0.32062649	0.3124426	0.30240701
GBDP_BP_WL11_F1_cov_D8	nucleotide	42.7862	61.7272727272727	69.9875	NA	49.265306122449	58.5714285714286	43.12	NA	22.4090909090909	0.614285714285714	0.363636363636364	0.6875	NA	0.551020408163265	0.772089277496549	0.396170839469809	0.807465618860511	NA	0.795774647887324	0.183368869936034	0.027972027972028	0.234042553191489	NA	0.296703296703297	0.541296983384417	0.144935344827586	0.606927104309303	NA	0.621079857743291	0.05916877	0.05813331	0.05813331	0.05151434	0.05134807	0.04837355	0.04837355	0.04837355	0.04837355	0.04837355	0.04837355	0.04837355	0.04837355	0.04837355	0.0483111	0.0483111	0.04789472	0.04789472	0.04789472
GBDP_BP_WL11_F1_cov_D9	nucleotide	54.2484	65.9090909090909	79.8875	NA	60.4897959183673	62.5	53.9166666666667	NA	37.2857142857143	0.607142857142857	0.090909090909091	0.7	NA	0.571428571428571	0.731944444444444	0.137931034482759	0.797527773431388	NA	0.73582995951417	0.190582959641256	0.007352941176471	0.265402843601896	NA	0.282828282828283	0.439585319351764	0.027624309392265	0.526549586776859	NA	0.626004592422503	0.0593344	0.05829902	0.05829902	0.05813331	0.05203387	0.05151434	0.04854007	0.04854007	0.04854007	0.04854007	0.04854007	0.04854007	0.04854007	0.04854007	0.04854007	0.04854007	0.04812374	0.04812374	0.04812374
GBDP_BP_WL11_F1_gr_D0	nucleotide	35.2122	55.7272727272727	72.825	NA	59.8979591836735	42.625	27.7142857142857	NA	30.6153846153846	0.7	0.272727272727273	0.7375	NA	0.73469387755102	0.859078301685513	0.443719412724307	0.90010298661174	NA	0.864395229982964	0.289085545722714	0.027272727272727	0.395973154362416	NA	0.45	0.757501646129245	0.223316912972085	0.849093264248705	NA	0.783750386160025	0.34689554	0.3304057	0.33981111	0.33013877	0.36116149	0.36083563	0.36065136	0.35855502	0.35263028	0.37254098	0.36339767	0.34792152	0.31954628	0.31263456	0.30505717	0.30330206	0.31692501	0.28689412	0.2912621
GBDP_BP_WL11_F1_gr_D1	nucleotide	34.9984	47.4545454545455	75.2375	NA	58.2448979591837	33	30.1666666666667	NA	23.75	0.728571428571429	0.272727272727273	0.775	NA	0.755102040816326	0.883767961681746	0.494252873563218	0.909785678684167	NA	0.900140154169587	0.326923076923077	0.02970297029703	0.436619718309859	NA	0.536231884057971	0.818190776507686	0.285398230088496	0.877704760378266	NA	0.854908485856905	0.31334923	0.34828506	0.33713921	0.32862589	0.31828949	0.33883411	0.32644407	0.3315733	0.336924	0.34999289	0.35300389	0.33585785	0.36041832	0.29547982	0.30249256	0.29279919	0.30796059	0.31357627	0.30313447
GBDP_BP_WL11_F1_gr_D2	nucleotide	26.3109	61.4545454545455	65.55	NA	38.2857142857143	52.875	35	NA	19.9166666666667	0.564285714285714	0.272727272727273	0.6375	NA	0.510204081632653	0.754232939969215	0.374260355029586	0.806445461479786	NA	0.745202558635394	0.157370517928287	0.019354838709677	0.220779220779221	NA	0.21551724137931	0.5817750074206	0.144985673352436	0.674589248684001	NA	0.667940754897277	0.06939089	0.06939089	0.06939089	0.0692261	0.06871105	0.06421413	0.06318128	0.06297465	0.06297465	0.06163102	0.06163102	0.06163102	0.06163102	0.06163102	0.06163102	0.06163102	0.06156898	0.06146558	0.05695222
GBDP_BP_WL11_F1_gr_D3	nucleotide	28.6974	57.5454545454545	70.675	NA	35.265306122449	51.4285714285714	35.52	NA	18.0384615384615	0.585714285714286	0.363636363636364	0.6875	NA	0.469387755102041	0.785776668746101	0.431279620853081	0.84294304916873	NA	0.728587962962963	0.181818181818182	0.035714285714286	0.242290748898678	NA	0.205357142857143	0.657068335941575	0.25609756097561	0.726413656454809	NA	0.643003064351379	0.06951447	0.06951447	0.06951447	0.0693497	0.0693497	0.06454452	0.06351185	0.06351185	0.06351185	0.06196184	0.06196184	0.06175508	0.06175508	0.06175508	0.06175508	0.06175508	0.06169305	0.06158966	0.06140354
GBDP_BP_WL11_F1_gr_D4	nucleotide	3.37336	30.0909090909091	13.35	NA	11.3877551020408	30.0909090909091	13.35	NA	8.07142857142857	0.05	0	0	NA	0.142857142857143	0.111905978538579	0	0	NA	0.39247311827957	0.005135730007337	0	0	NA	0.025925925925926	0.061378923766816	0	0	NA	0.300411522633745	0	0.02660022	0.0489652	0.11862956	0.10381006	0.10391279	0.15686408	0.14226326	0.11937636	0.12727946	0.11857908	0.11478519	0.10871587	0.07305205	0.07959694	0.02967617	0.01637222	0.01325295	0.01144269
GBDP_BP_WL11_F1_gr_D5	nucleotide	2.81743	25.1818181818182	11.1375	NA	10	25.1818181818182	11	NA	6.11111111111111	0.035714285714286	0	0.0125	NA	0.081632653061225	0.142943305186972	0	0.024691358024691	NA	0.438775510204082	0.0037147102526	0	0.001700680272109	NA	0.015384615384615	0.078789893617021	0	0.016058394160584	NA	0.338582677165354	0	0.1164173	0.06716846	0.07621794	0.13482865	0.12613339	0.12017323	0.18595437	0.19049815	0.19514587	0.17724406	0.13409899	0.11568181	0.08663882	0.05397232	0.03523962	0.02056738	0.01899475	0.01149763
GBDP_BP_WL11_F1_gr_D6	nucleotide	38.4753	45.5454545454545	69.0875	NA	66.3061224489796	31.5	26.6315789473684	NA	28.9090909090909	0.728571428571429	0.272727272727273	0.7625	NA	0.775510204081633	0.884014228737738	0.497005988023952	0.908449430070563	NA	0.902123730378578	0.298245614035088	0.027522935779817	0.376543209876543	NA	0.535211267605634	0.795595653861079	0.238963531669866	0.862863034885719	NA	0.850304612706701	0.34390445	0.35727325	0.33260672	0.33309482	0.34535321	0.36480476	0.37334218	0.3780547	0.39069927	0.368588	0.3696998	0.35225991	0.31991561	0.3135793	0.30505376	0.30468325	0.31615591	0.30265221	0.2895762
GBDP_BP_WL11_F1_gr_D7	nucleotide	36.2566	45.4545454545455	67.5	NA	64.6326530612245	32.5	21.304347826087	NA	22.2	0.707142857142857	0.272727272727273	0.7125	NA	0.795918367346939	0.892798058894894	0.48	0.909259259259259	NA	0.929902115566782	0.312302839116719	0.029411764705882	0.387755102040816	NA	0.573529411764706	0.834708187255104	0.294117647058824	0.880559540889527	NA	0.890804597701149	0.30773219	0.34249118	0.32545311	0.32781508	0.31594744	0.31539022	0.32523986	0.31919683	0.34257425	0.33272641	0.33751401	0.33585785	0.34031313	0.29632778	0.30209266	0.29430358	0.30826419	0.31316106	0.28662803
GBDP_BP_WL11_F1_gr_D8	nucleotide	27.9079	57	65.0375	NA	42.6734693877551	46.625	32.4827586206897	NA	20.0869565217391	0.571428571428571	0.272727272727273	0.6375	NA	0.530612244897959	0.775659638934478	0.405103668261563	0.81895060541995	NA	0.779053084648494	0.160320641282565	0.019607843137255	0.220779220779221	NA	0.226086956521739	0.589465604912213	0.15679012345679	0.670284725499449	NA	0.665985282093213	0.05896173	0.05740816	0.05740816	0.04833192	0.04816537	0.04816537	0.04816537	0.04816537	0.04816537	0.04816537	0.04816537	0.04816537	0.04816537	0.04816537	0.04810292	0.04810292	0.04768649	0.04768649	0.0475199
GBDP_BP_WL11_F1_gr_D9	nucleotide	29.8832	53.9090909090909	67.25	NA	35.0612244897959	48.875	32.6538461538462	NA	15.5862068965517	0.55	0.272727272727273	0.675	NA	0.408163265306122	0.780002600442075	0.340640809443508	0.842193308550186	NA	0.736903376018626	0.179487179487179	0.025641025641026	0.254716981132075	NA	0.2	0.608294463597647	0.149077490774908	0.685372863409469	NA	0.667721518987342	0.0593137	0.05879607	0.05776041	0.05462945	0.04851926	0.0483111	0.0483111	0.0483111	0.0483111	0.0483111	0.0483111	0.0483111	0.0483111	0.0483111	0.0483111	0.0483111	0.04789472	0.04789472	0.04772814
GBDP_BP_WL11_F1_tr_D0	nucleotide	35.0888	42.8181818181818	72.7625	NA	57.1020408163265	26.25	22.6315789473684	NA	28.1818181818182	0.728571428571429	0.272727272727273	0.7625	NA	0.775510204081633	0.895489548954896	0.554140127388535	0.926129531008418	NA	0.889206576125804	0.321766561514196	0.030612244897959	0.401315789473684	NA	0.567164179104478	0.823636547607002	0.294915254237288	0.878299120234604	NA	0.86993006993007	0.3478217	0.3304057	0.33981111	0.33013877	0.36917882	0.36083563	0.36065136	0.35855502	0.35124139	0.36640362	0.36229343	0.34792152	0.31954628	0.31263456	0.30537053	0.30330206	0.31692501	0.28689412	0.27293564
GBDP_BP_WL11_F1_tr_D1	nucleotide	33.8141	52.0909090909091	73.65	NA	54.2857142857143	39.625	25.8823529411765	NA	21.4444444444444	0.757142857142857	0.272727272727273	0.7875	NA	0.816326530612245	0.895890410958904	0.446771378708551	0.925322471147318	NA	0.927443609022556	0.337579617834395	0.028846153846154	0.42	NA	0.666666666666667	0.82969653912514	0.269473684210526	0.883201036773044	NA	0.903663003663004	0.31289258	0.3410105	0.33666861	0.33106031	0.31828949	0.3393417	0.32644407	0.32581774	0.35965764	0.34999289	0.35300389	0.34091954	0.36041832	0.29547982	0.30228449	0.29271278	0.3071641	0.31371904	0.30313447
GBDP_BP_WL11_F1_tr_D2	nucleotide	24.8717	61.7272727272727	60.7875	NA	33.0816326530612	54.75	30.2068965517241	NA	17.6538461538462	0.55	0.272727272727273	0.6375	NA	0.469387755102041	0.752478012006143	0.354933726067747	0.819864281307835	NA	0.716841455891425	0.154618473895582	0.020833333333333	0.209016393442623	NA	0.209090909090909	0.560465841738588	0.147130647130647	0.65253682487725	NA	0.621722846441948	0.06939089	0.06939089	0.06939089	0.0692261	0.0692261	0.06603062	0.06747438	0.06479228	0.06479228	0.06479228	0.06183779	0.06183779	0.06183779	0.06183779	0.06183779	0.06183779	0.06177576	0.06167237	0.05732527
GBDP_BP_WL11_F1_tr_D3	nucleotide	27.3372	43.5454545454545	65.375	NA	36.6122448979592	37.125	30.0384615384615	NA	19.76	0.578571428571429	0.272727272727273	0.675	NA	0.489795918367347	0.790483806477409	0.379958246346555	0.850669216061186	NA	0.72463768115942	0.185779816513761	0.024390243902439	0.259615384615385	NA	0.228571428571429	0.614802529283715	0.143873517786561	0.710816424348938	NA	0.612341026848799	0.07013227	0.06953507	0.06953507	0.06937029	0.06937029	0.06669076	0.0676187	0.0676187	0.06514322	0.06493679	0.06493679	0.06198252	0.06198252	0.06198252	0.06198252	0.06198252	0.06192049	0.06181711	0.06181711
GBDP_BP_WL11_F1_tr_D4	nucleotide	2.65296	20.9090909090909	10.275	NA	8.3265306122449	20.9090909090909	10.1772151898734	NA	4.14285714285714	0.057142857142857	0	0.0125	NA	0.142857142857143	0.172602739726027	0	0.021897810218978	NA	0.573529411764706	0.005961251862891	0	0.001703577512777	NA	0.026022304832714	0.096699923254029	0	0.014634146341463	NA	0.45703125	0	0.05855464	0.10946578	0.13629047	0.13255812	0.12431851	0.12298509	0.19105316	0.1611567	0.11104878	0.09213672	0.16592851	0.12385266	0.14140818	0.10418963	0.05595515	0.02143599	0.02226109	0.01586032
GBDP_BP_WL11_F1_tr_D5	nucleotide	2.05757	21.3636363636364	9.1375	NA	6.3469387755102	21.3636363636364	9.1375	NA	3.45454545454545	0.035714285714286	0	0	NA	0.102040816326531	0.12451057165231	0	0	NA	0.511254019292605	0.003498950314906	0	0	NA	0.015974440894569	0.072669104204753	0	0	NA	0.417322834645669	0	0.10771568	0.10144542	0.12156054	0.12157109	0.1224776	0.15287584	0.13595327	0.15684883	0.1619926	0.16327308	0.17207724	0.12395473	0.10382892	0.06223363	0.07270738	0.03034298	0.02220511	0.01082817
GBDP_BP_WL11_F1_tr_D6	nucleotide	38.6349	44.7272727272727	69.1	NA	66.2857142857143	31.125	20.5	NA	43.7142857142857	0.735714285714286	0.272727272727273	0.725	NA	0.857142857142857	0.891454466983168	0.49390243902439	0.918415340086831	NA	0.905788177339901	0.310240963855422	0.025641025641026	0.386666666666667	NA	0.646153846153846	0.817534138135761	0.239644970414201	0.888363954505687	NA	0.871187444477347	0.34448867	0.34901696	0.33260672	0.33309482	0.3453004	0.36095802	0.37334218	0.3780547	0.33251139	0.368588	0.3696998	0.35225991	0.31993422	0.3135793	0.30523623	0.30468325	0.31615591	0.29818093	0.28781852
GBDP_BP_WL11_F1_tr_D7	nucleotide	36.2155	49.1818181818182	68.8625	NA	60.9387755102041	37.75	17.9	NA	11.2	0.764285714285714	0.272727272727273	0.75	NA	0.897959183673469	0.920761398849048	0.44177449168207	0.935015429297513	NA	0.981245813797723	0.340764331210191	0.02803738317757	0.4	NA	0.771929824561403	0.862354892205638	0.268841394825647	0.893960430406109	NA	0.977644310977644	0.30711551	0.34039998	0.32962227	0.32777711	0.3189299	0.31456688	0.32530103	0.31930036	0.34257425	0.32927835	0.33751401	0.33585785	0.34500258	0.29632778	0.29948722	0.30014473	0.30684946	0.31278792	0.30223083
GBDP_BP_WL11_F1_tr_D8	nucleotide	25.5773	55.2727272727273	60.0875	NA	36.7142857142857	50.2857142857143	26.6896551724138	NA	15.28	0.564285714285714	0.363636363636364	0.6375	NA	0.489795918367347	0.790962018297754	0.421052631578947	0.838984813813189	NA	0.787659811006114	0.158316633266533	0.024096385542169	0.221739130434783	NA	0.233009708737864	0.621636343828304	0.198912198912199	0.688107831428084	NA	0.697685869030034	0.05916877	0.05813331	0.05813331	0.05151434	0.05134807	0.04837355	0.04837355	0.04837355	0.04837355	0.04837355	0.04837355	0.04837355	0.04837355	0.04837355	0.0483111	0.0483111	0.04789472	0.04789472	0.04789472
GBDP_BP_WL11_F1_tr_D9	nucleotide	29.5757	48.2727272727273	67.3375	NA	38.1428571428571	43.1	34.75	NA	20.5238095238095	0.607142857142857	0.090909090909091	0.7	NA	0.571428571428571	0.782201104404777	0.188323917137476	0.845182847596065	NA	0.769395398608882	0.197674418604651	0.007462686567164	0.270531400966184	NA	0.314606741573034	0.617185125139325	0.073152889539137	0.703274637009577	NA	0.709072978303747	0.0593137	0.0593137	0.05827831	0.0581126	0.05201309	0.05149356	0.04851926	0.04851926	0.04851926	0.04851926	0.04851926	0.04851926	0.04851926	0.04851926	0.04851926	0.04851926	0.04810292	0.04810292	0.04810292
GBDP_BP_WL11_F2_cov_D0	nucleotide	76.273	94.2727272727273	89.85	NA	89.6734693877551	93	71.15	NA	75.8333333333333	0.707142857142857	0.181818181818182	0.75	NA	0.755102040816326	0.748791504873603	0.192864030858245	0.802031163049527	NA	0.792899408284024	0.319354838709677	0.018518518518519	0.422535211267606	NA	0.616666666666667	0.522390535161433	0.047996160307175	0.644926725584517	NA	0.699317543155359	0.34739573	0.3378527	0.34932688	0.3516194	0.35391224	0.34332554	0.32608265	0.32637761	0.31816453	0.35119459	0.31592673	0.28525033	0.28456251	0.28300666	0.28732829	0.28892879	0.21601333	0.20819967	0.13780231
GBDP_BP_WL11_F2_cov_D1	nucleotide	73.6036	92.4545454545455	87.8625	NA	83.2040816326531	90.7777777777778	63.2105263157895	NA	54.8571428571429	0.7	0.181818181818182	0.7625	NA	0.714285714285714	0.770188897137672	0.196656833824975	0.829136434770238	NA	0.811626195732156	0.334470989761092	0.019230769230769	0.469230769230769	NA	0.593220338983051	0.555344078986499	0.054764512595838	0.688075560802833	NA	0.705393306331273	0.34469667	0.33898424	0.34431616	0.34894962	0.35784734	0.3507969	0.35683583	0.34178391	0.33838615	0.33002282	0.29846063	0.28685584	0.28158544	0.27983628	0.2862671	0.28765815	0.21399113	0.2076657	0.13707652
GBDP_BP_WL11_F2_cov_D2	nucleotide	41.6595	88.3636363636364	70	NA	46.4489795918367	85.7777777777778	49.3157894736842	NA	30.2666666666667	0.45	0.181818181818182	0.525	NA	0.387755102040816	0.598327305605787	0.205761316872428	0.665357142857143	NA	0.601054481546573	0.100478468899522	0.009174311926606	0.14	NA	0.174311926605505	0.31273629489603	0.051203277009729	0.397694524495677	NA	0.374486723241172	0.06941149	0.06941149	0.06941149	0.0692467	0.0692467	0.06605126	0.067495	0.06481293	0.06481293	0.06481293	0.06185846	0.06185846	0.06185846	0.06185846	0.06185846	0.06185846	0.06179644	0.06169305	0.057346
GBDP_BP_WL11_F2_cov_D3	nucleotide	51.4704	95.6363636363636	78.0875	NA	55.6326530612245	94.6666666666667	61.03125	NA	37.9259259259259	0.514285714285714	0.181818181818182	0.6	NA	0.448979591836735	0.618054862842893	0.190114068441065	0.687369937570034	NA	0.624358033749083	0.13953488372093	0.011428571428571	0.192	NA	0.241758241758242	0.324075526962707	0.038204393505253	0.434439498178875	NA	0.4255	0.07013227	0.06953507	0.06953507	0.06937029	0.06937029	0.06669076	0.06813403	0.0676187	0.06514322	0.06493679	0.06493679	0.06198252	0.06198252	0.06198252	0.06198252	0.06198252	0.06192049	0.06181711	0.06181711
GBDP_BP_WL11_F2_cov_D4	nucleotide	21.9753	81.5454545454545	45.8625	NA	34.3265306122449	81.5454545454545	46.1578947368421	NA	25.4102564102564	0.1	0	0.05	NA	0.204081632653061	0.136363636363636	0	0.04388116653039	NA	0.410820451843044	0.012248468941382	0	0.007518796992481	NA	0.062893081761006	0.044832666806988	0	0.018104126841336	NA	0.239680887963926	0.09199345	0.18688738	0.16648107	0.18723059	0.1874287	0.19948849	0.18300007	0.17629016	0.17275493	0.15982088	0.10407396	0.12224059	0.12680172	0.06314034	0.06982993	0.05004975	0.04627132	0.02564887	0.02920293
GBDP_BP_WL11_F2_cov_D5	nucleotide	22.9638	79.8181818181818	48.6625	NA	32.3469387755102	79.8181818181818	48.5769230769231	NA	25.2307692307692	0.085714285714286	0	0.025	NA	0.204081632653061	0.110918816865953	0	0.026714615977395	NA	0.379179810725552	0.01056338028169	0	0.003802281368821	NA	0.063291139240506	0.034655655508037	0	0.010902610336513	NA	0.204213387699626	0.09199345	0.16868388	0.17736892	0.18794477	0.2042182	0.18674846	0.22500207	0.20287276	0.18958786	0.14946292	0.1088382	0.13617906	0.08164044	0.07364018	0.08367739	0.06881752	0.05697333	0.02550805	0.02818751
GBDP_BP_WL11_F2_cov_D6	nucleotide	78.9342	97.0909090909091	86.2875	NA	94.2040816326531	96.4444444444444	61.08	NA	75	0.692857142857143	0.181818181818182	0.6875	NA	0.816326530612245	0.75609756097561	0.187265917602996	0.778791829639287	NA	0.853769497400347	0.307936507936508	0.019607843137255	0.357142857142857	NA	0.677966101694915	0.508033950782042	0.047158688988446	0.587733683174811	NA	0.73732460243218	0.34722286	0.33799678	0.33601515	0.37744769	0.34665816	0.35207366	0.3260286	0.32637761	0.31816453	0.32973267	0.31138835	0.28517069	0.2846614	0.28822588	0.28859961	0.29028809	0.21520004	0.20733579	0.13693616
GBDP_BP_WL11_F2_cov_D7	nucleotide	76.2188	96.8181818181818	85.475	NA	91.734693877551	96.1111111111111	61.3478260869565	NA	67.5555555555556	0.707142857142857	0.181818181818182	0.7125	NA	0.816326530612245	0.767381835779965	0.187793427230047	0.793653114945891	NA	0.864738598442714	0.313291139240506	0.019047619047619	0.377483443708609	NA	0.666666666666667	0.526624598693679	0.049492699826776	0.621720701111238	NA	0.733950151057402	0.32297878	0.3254045	0.34296629	0.34805178	0.35702257	0.34628575	0.34985693	0.33913139	0.34247446	0.33071728	0.29810028	0.28656364	0.28693259	0.28486152	0.28622885	0.28661864	0.21198396	0.20647348	0.13604691
GBDP_BP_WL11_F2_cov_D8	nucleotide	48.1184	84.4545454545455	71.2125	NA	52.9591836734694	81	49.0857142857143	NA	33.7777777777778	0.492857142857143	0.181818181818182	0.5625	NA	0.448979591836735	0.635722806637024	0.215285252960172	0.698437774267158	NA	0.648554913294798	0.122994652406417	0.010204081632653	0.16304347826087	NA	0.247191011235955	0.322105610198363	0.04420866489832	0.407433954536146	NA	0.430544896392939	0.05916877	0.05813331	0.05813331	0.05151434	0.05134807	0.04837355	0.04837355	0.0483111	0.0483111	0.0483111	0.0483111	0.0483111	0.0483111	0.0483111	0.0483111	0.0483111	0.04789472	0.04776978	0.04776978
GBDP_BP_WL11_F2_cov_D9	nucleotide	54.3372	98.5454545454545	81.0625	NA	68.0204081632653	98.2222222222222	67.7407407407407	NA	49.2083333333333	0.571428571428571	0.181818181818182	0.6625	NA	0.510204081632653	0.642817831590534	0.18450184501845	0.717964533538936	NA	0.645664566456646	0.150375939849624	0.010695187165775	0.217213114754098	NA	0.247524752475248	0.335455459288689	0.034977264777894	0.455354523227384	NA	0.434923201293452	0.0593344	0.05829902	0.05829902	0.05813331	0.05203387	0.05151434	0.04854007	0.04854007	0.04854007	0.04854007	0.04854007	0.04854007	0.04854007	0.04854007	0.04854007	0.04854007	0.04812374	0.04812374	0.04812374
GBDP_BP_WL11_F2_gr_D0	nucleotide	40.6711	91.9090909090909	82.825	NA	58.6122448979592	90.1111111111111	57.4	NA	31.6428571428571	0.692857142857143	0.181818181818182	0.75	NA	0.714285714285714	0.771434008944714	0.19782393669634	0.826743133111983	NA	0.84575208913649	0.325503355704698	0.020618556701031	0.437956204379562	NA	0.546875	0.617111973814417	0.075901328273245	0.743081931633207	NA	0.776038338658147	0.44443262	0.35419145	0.33559932	0.35214487	0.35315628	0.34376702	0.33222371	0.32567231	0.31550092	0.33977077	0.30637335	0.28512871	0.28444085	0.28288492	0.28733967	0.28892879	0.21303214	0.20819967	0.13780231
[truncated: 289 more rows]
[truncated: 2 more columns]

## Sheet: 3 - phylogenetic_results_for_ICTV_class._amino_acid
Taxon	Rank	Status	Contains	Num.nodes	Max.support	Counter.support
[truncated: 1,210 more rows]

[truncated: 5 more sheets: 4 - phylogenetic_results_for_ICTV_class._nucleotide, 5 - phylogenetic_results_for_OPTSIL_cluster_amino_acid, 6 - phylogenetic_results_for_OPTSIL_cluster_nucleotide, 7 - master table - 4K dataset, 8 - juxtaposition of methods]
